# Supplementary material for: High levels of species' extirpation in an urban environment—A case study from Berlin, Germany, covering 1700–2023
Source: Ecol Evol. 2024 Jul 15;14(7):e70018. doi: 10.1002/ece3.70018 (PMC11250399; doi:10.1002/ece3.70018)
Supplement: Supplementary file 3 — Appendix S3 [file ECE3-14-e70018-s001.xlsx]

## Sheet: Table_C1
Table C1: Raw data: Numbers of extirpated species from the current Red Lists of Threatened Species from the federal state of Berlin with information on species’ last record (year, time period, century), habitat, and the numbers of Berlin’s inhabitants of the respective time.
ID	Group	Taxon	Species scientific name	Family	Extirpateion status	Last record of species	Year of last record	Time period of last record	Century of last record	Habitat of species	number of Berlin inhabitants
1	Algae	Stonewort algae	Chara aspera	Characeae	Extirpated in Berlin	1895	1895	1801-1900	19th century	aquatic	1677304
2	Algae	Stonewort algae	Chara baueri	Characeae	Extirpated in Berlin	1872	1872	1801-1900	19th century	aquatic	774452
3	Algae	Stonewort algae	Chara papillosa	Characeae	Extirpated in Berlin	1892	1892	1801-1900	19th century	aquatic	1657034
4	Algae	Stonewort algae	Chara tenuispina	Characeae	Extirpated in Berlin	1867	1867	1801-1900	19th century	aquatic	702437
5	Algae	Stonewort algae	Lychnothamnus barbatus	Characeae	Extirpated in Berlin	1873	1873	1801-1900	19th century	aquatic	NA
6	Algae	Stonewort algae	Nitella capillaris	Characeae	Extirpated in Berlin	1872	1872	1801-1900	19th century	aquatic	774452
7	Algae	Stonewort algae	Nitella confervacea	Characeae	Extirpated in Berlin	1872	1872	1801-1900	19th century	aquatic	774452
8	Algae	Stonewort algae	Nitella gracilis	Characeae	Extirpated in Berlin	1855	1855	1801-1900	19th century	aquatic	447483
9	Algae	Stonewort algae	Nitella opaca	Characeae	Extirpated in Berlin	1892	1892	1801-1900	19th century	aquatic	1657034
10	Algae	Stonewort algae	Nitella tenuissima	Characeae	Extirpated in Berlin	1866	1866	1801-1900	19th century	aquatic	NA
11	Algae	Stonewort algae	Tolypella intricata	Characeae	Extirpated in Berlin	1956	1956	1901-2000	20th century	aquatic	3345650
12	Algae	Limnic red algae and brown algae	Pleurocladia lacustris	Ectocarpaceae	Extirpated in Berlin	1882	1882	1801-1900	19th century	aquatic	1192073
13	Fungi	Smut fungi	Anthracoidea angulata	Anthracoideaceae	Extirpated in Berlin	before 1945	NA	1901-2000	20th century	terrestrial	NA
14	Fungi	Smut fungi	Anthracoidea caricis	Anthracoideaceae	Extirpated in Berlin	before 1945	NA	1901-2000	20th century	terrestrial	NA
15	Fungi	Smut fungi	Anthracoidea caryophylleae	Anthracoideaceae	Extirpated in Berlin	before 1945	NA	1901-2000	20th century	terrestrial	NA
16	Fungi	Smut fungi	Anthracoidea limosa	Anthracoideaceae	Extirpated in Berlin	before 1945	NA	1901-2000	20th century	terrestrial	NA
17	Fungi	Smut fungi	Doassansia alismatis	Doassansiaceae	Extirpated in Berlin	before 1945	NA	1901-2000	20th century	terrestrial	NA
18	Fungi	Smut fungi	Doassansia niesslii	Doassansiaceae	Extirpated in Berlin	before 1945	NA	1901-2000	20th century	terrestrial	NA
19	Fungi	Smut fungi	Doassansia sagittariae	Doassansiaceae	Extirpated in Berlin	before 1945	NA	1901-2000	20th century	terrestrial	NA
20	Fungi	Smut fungi	Doassansiopsis hydrophila	Doassansiopsidaceae	Extirpated in Berlin	before 1945	NA	1901-2000	20th century	terrestrial	NA
21	Fungi	Smut fungi	Entorrhiza aschersoniana	Entorrhizaceae	Extirpated in Berlin	before 1945	NA	1901-2000	20th century	terrestrial	NA
22	Fungi	Smut fungi	Entorrhiza cypericola	Entorrhizaceae	Extirpated in Berlin	before 1945	NA	1901-2000	20th century	terrestrial	NA
23	Fungi	Smut fungi	Entyloma achilleae	Entylomataceae	Extirpated in Berlin	before 1945	NA	1901-2000	20th century	terrestrial	NA
24	Fungi	Smut fungi	Entyloma dahliae	Entylomataceae	Extirpated in Berlin	before 1945	NA	1901-2000	20th century	terrestrial	NA
25	Fungi	Smut fungi	Entyloma fergussonii	Entylomataceae	Extirpated in Berlin	before 1945	NA	1901-2000	20th century	terrestrial	NA
26	Fungi	Smut fungi	Entyloma ficariae	Entylomataceae	Extirpated in Berlin	before 1945	NA	1901-2000	20th century	terrestrial	NA
27	Fungi	Smut fungi	Entyloma fuscum	Entylomataceae	Extirpated in Berlin	before 1945	NA	1901-2000	20th century	terrestrial	NA
28	Fungi	Smut fungi	Entyloma hieracii	Entylomataceae	Extirpated in Berlin	before 1945	NA	1901-2000	20th century	terrestrial	NA
29	Fungi	Smut fungi	Entyloma linariae	Entylomataceae	Extirpated in Berlin	before 1945	NA	1901-2000	20th century	terrestrial	NA
30	Fungi	Smut fungi	Entyloma magnusii	Entylomataceae	Extirpated in Berlin	before 1945	NA	1901-2000	20th century	terrestrial	NA
31	Fungi	Smut fungi	Entyloma matricariae	Entylomataceae	Extirpated in Berlin	before 1945	NA	1901-2000	20th century	terrestrial	NA
32	Fungi	Smut fungi	Entyloma ranunculi_repentis	Entylomataceae	Extirpated in Berlin	before 1945	NA	1901-2000	20th century	terrestrial	NA
33	Fungi	Smut fungi	Heterodoassansia hottoniae	Doassansiaceae	Extirpated in Berlin	before 1945	NA	1901-2000	20th century	terrestrial	NA
34	Fungi	Smut fungi	Microbotryum cardui	Microbotryaceae	Extirpated in Berlin	before 1945	NA	1901-2000	20th century	terrestrial	NA
35	Fungi	Smut fungi	Microbotryum duriaeanum	Microbotryaceae	Extirpated in Berlin	before 1945	NA	1901-2000	20th century	terrestrial	NA
36	Fungi	Smut fungi	Microbotryum holostei	Microbotryaceae	Extirpated in Berlin	before 1945	NA	1901-2000	20th century	terrestrial	NA
37	Fungi	Smut fungi	Microbotryum scorzonera	Microbotryaceae	Extirpated in Berlin	before 1945	NA	1901-2000	20th century	terrestrial	NA
38	Fungi	Smut fungi	Microbotryum silenes_inflatae	Microbotryaceae	Extirpated in Berlin	before 1945	NA	1901-2000	20th century	terrestrial	NA
39	Fungi	Smut fungi	Microbotryum stellariae	Microbotryaceae	Extirpated in Berlin	before 1945	NA	1901-2000	20th century	terrestrial	NA
40	Fungi	Smut fungi	Microbotryum succisae	Microbotryaceae	Extirpated in Berlin	before 1945	NA	1901-2000	20th century	terrestrial	NA
41	Fungi	Smut fungi	Sporisorium cruentum	Ustilaginaceae	Extirpated in Berlin	before 1945	NA	1901-2000	20th century	terrestrial	NA
42	Fungi	Smut fungi	Sporisorium destruens	Ustilaginaceae	Extirpated in Berlin	before 1945	NA	1901-2000	20th century	terrestrial	NA
43	Fungi	Smut fungi	Sporisorium sorghi	Ustilaginaceae	Extirpated in Berlin	before 1945	NA	1901-2000	20th century	terrestrial	NA
44	Fungi	Smut fungi	Tilletia caries	Tilletiaceae	Extirpated in Berlin	before 1945	NA	1901-2000	20th century	terrestrial	NA
45	Fungi	Smut fungi	Tilletia separata	Tilletiaceae	Extirpated in Berlin	before 1945	NA	1901-2000	20th century	terrestrial	NA
46	Fungi	Smut fungi	Tolyposporium junci	Anthracoideaceae	Extirpated in Berlin	before 1945	NA	1901-2000	20th century	terrestrial	NA
47	Fungi	Smut fungi	Urocystis colchici	Urocystidaceae	Extirpated in Berlin	before 1945	NA	1901-2000	20th century	terrestrial	NA
48	Fungi	Smut fungi	Urocystis galanthi	Urocystidaceae	Extirpated in Berlin	before 1945	NA	1901-2000	20th century	terrestrial	NA
49	Fungi	Smut fungi	Urocystis luzulae	Urocystidaceae	Extirpated in Berlin	before 1945	NA	1901-2000	20th century	terrestrial	NA
50	Fungi	Smut fungi	Urocystis magica	Urocystidaceae	Extirpated in Berlin	before 1945	NA	1901-2000	20th century	terrestrial	NA
51	Fungi	Smut fungi	Urocystis primulae	Urocystidaceae	Extirpated in Berlin	before 1945	NA	1901-2000	20th century	terrestrial	NA
52	Fungi	Smut fungi	Urocystis trollii	Urocystidaceae	Extirpated in Berlin	1945-1990	NA	1901-2000	20th century	terrestrial	NA
53	Fungi	Smut fungi	Urocystis violae	Urocystidaceae	Extirpated in Berlin	before 1945	NA	1901-2000	20th century	terrestrial	NA
54	Fungi	Smut fungi	Ustilago hordei	Ustilaginaceae	Extirpated in Berlin	before 1945	NA	1901-2000	20th century	terrestrial	NA
55	Fungi	Smut fungi	Ustilago scrobiculata	Ustilaginaceae	Extirpated in Berlin	before 1945	NA	1901-2000	20th century	terrestrial	NA
56	Fungi	Smut fungi	Vankya vaillantii	Floromycetaceae	Extirpated in Berlin	before 1945	NA	1901-2000	20th century	terrestrial	NA
57	Fungi	Lichen-dwelling fungi	Abrothallus parmeliarum	Abrothallaceae	Extirpated in Berlin	1878	1878	1801-1900	19th century	terrestrial	NA
58	Fungi	Lichen-dwelling fungi	Scutula miliaris	Pilocarpaceae	Extirpated in Berlin	1878	1878	1801-1900	19th century	terrestrial	NA
59	Lichens	Lichens	Anaptychia ciliaris	Physciaceae	Extirpated in Berlin	1923	1923	1901-2000	20th century	terrestrial	3918985
60	Lichens	Lichens	Bacidia rosella	Ramalinaceae	Extirpated in Berlin	20th century	NA	1901-2000	20th century	terrestrial	NA
61	Lichens	Lichens	Bactrospora dryina	Roccellaceae	Extirpated in Berlin	20th century	NA	1901-2000	20th century	terrestrial	NA
62	Lichens	Lichens	Baeomyces carneus	Baeomycetaceae	Extirpated in Berlin	20th century	NA	1901-2000	20th century	terrestrial	NA
63	Lichens	Lichens	Bryoria fuscescens	Parmeliaceae	Extirpated in Berlin	20th century	NA	1901-2000	20th century	terrestrial	NA
64	Lichens	Lichens	Caloplaca lobulata	Teloschistaceae	Extirpated in Berlin	20th century	NA	1901-2000	20th century	terrestrial	NA
65	Lichens	Lichens	Cetraria ericetorum	Parmeliaceae	Extirpated in Berlin	20th century	NA	1901-2000	20th century	terrestrial	NA
66	Lichens	Lichens	Cetraria islandica	Parmeliaceae	Extirpated in Berlin	20th century	NA	1901-2000	20th century	terrestrial	NA
67	Lichens	Lichens	Chaenotheca chlorella	Coniocybaceae	Extirpated in Berlin	20th century	NA	1901-2000	20th century	terrestrial	NA
68	Lichens	Lichens	Chaenotheca furfuracea	Coniocybaceae	Extirpated in Berlin	20th century	NA	1901-2000	20th century	terrestrial	NA
69	Lichens	Lichens	Chrysothrix candelaris	Chrysotrichaceae	Extirpated in Berlin	20th century	NA	1901-2000	20th century	terrestrial	NA
70	Lichens	Lichens	Cladonia bellidiflora	Cladoniaceae	Extirpated in Berlin	20th century	NA	1901-2000	20th century	terrestrial	NA
71	Lichens	Lichens	Cladonia botrytes	Cladoniaceae	Extirpated in Berlin	1840	1840	1801-1900	19th century	terrestrial	330230
72	Lichens	Lichens	Cladonia caespiticia	Cladoniaceae	Extirpated in Berlin	20th century	NA	1901-2000	20th century	terrestrial	NA
73	Lichens	Lichens	Cladonia crispata	Cladoniaceae	Extirpated in Berlin	20th century	NA	1901-2000	20th century	terrestrial	NA
74	Lichens	Lichens	Cladonia decorticata	Cladoniaceae	Extirpated in Berlin	20th century	NA	1901-2000	20th century	terrestrial	NA
75	Lichens	Lichens	Cladonia parasitica	Cladoniaceae	Extirpated in Berlin	20th century	NA	1901-2000	20th century	terrestrial	NA
76	Lichens	Lichens	Collema cristatum	Collemataceae	Extirpated in Berlin	20th century	NA	1901-2000	20th century	terrestrial	NA
77	Lichens	Lichens	Collema fuscovirens	Collemataceae	Extirpated in Berlin	20th century	NA	1901-2000	20th century	terrestrial	NA
78	Lichens	Lichens	Cyphelium notarisii	Caliciaceae	Extirpated in Berlin	1883	1883	1801-1900	19th century	terrestrial	1226378
79	Lichens	Lichens	Dibaeis baeomyces	Icmadophilaceae	Extirpated in Berlin	20th century	NA	1901-2000	20th century	terrestrial	NA
80	Lichens	Lichens	Graphis scripta	Graphidaceae	Extirpated in Berlin	20th century	NA	1901-2000	20th century	terrestrial	NA
81	Lichens	Lichens	Hypocenomyce caradocensis	Umbilicariaceae	Extirpated in Berlin	20th century	NA	1901-2000	20th century	terrestrial	NA
82	Lichens	Lichens	Icmadophila ericetorum	Icmadophilaceae	Extirpated in Berlin	20th century	NA	1901-2000	20th century	terrestrial	NA
83	Lichens	Lichens	Lecanographa amylacea	Lecanographaceae	Extirpated in Berlin	20th century	NA	1901-2000	20th century	terrestrial	NA
84	Lichens	Lichens	Lecanora argentata	Lecanoraceae	Extirpated in Berlin	20th century	NA	1901-2000	20th century	terrestrial	NA
85	Lichens	Lichens	Lecanora symmicta	Lecanoraceae	Extirpated in Berlin	20th century	NA	1901-2000	20th century	terrestrial	NA
86	Lichens	Lichens	Lecanora varia	Lecanoraceae	Extirpated in Berlin	20th century	NA	1901-2000	20th century	terrestrial	NA
87	Lichens	Lichens	Lobaria pulmonaria	Lobariaceae	Extirpated in Berlin	20th century	NA	1901-2000	20th century	terrestrial	NA
88	Lichens	Lichens	Mycobilimbia tetramera	Ramalinaceae	Extirpated in Berlin	20th century	NA	1901-2000	20th century	terrestrial	NA
89	Lichens	Lichens	Opegrapha rufescens	Roccellaceae	Extirpated in Berlin	20th century	NA	1901-2000	20th century	terrestrial	NA
90	Lichens	Lichens	Parmelina quercina	Parmeliaceae	Extirpated in Berlin	20th century	NA	1901-2000	20th century	terrestrial	NA
91	Lichens	Lichens	Peltigera horizontalis	Peltigeraceae	Extirpated in Berlin	20th century	NA	1901-2000	20th century	terrestrial	NA
92	Lichens	Lichens	Peltigera leucophlebia	Peltigeraceae	Extirpated in Berlin	20th century	NA	1901-2000	20th century	terrestrial	NA
93	Lichens	Lichens	Peltigera malacea	Peltigeraceae	Extirpated in Berlin	20th century	NA	1901-2000	20th century	terrestrial	NA
94	Lichens	Lichens	Peltigera membranacea	Peltigeraceae	Extirpated in Berlin	20th century	NA	1901-2000	20th century	terrestrial	NA
95	Lichens	Lichens	Peltigera polydactylon	Peltigeraceae	Extirpated in Berlin	20th century	NA	1901-2000	20th century	terrestrial	NA
96	Lichens	Lichens	Peltigera praetextata	Peltigeraceae	Extirpated in Berlin	20th century	NA	1901-2000	20th century	terrestrial	NA
97	Lichens	Lichens	Pertusaria flavida	Pertusariaceae	Extirpated in Berlin	20th century	NA	1901-2000	20th century	terrestrial	NA
98	Lichens	Lichens	Pertusaria pertusa	Pertusariaceae	Extirpated in Berlin	20th century	NA	1901-2000	20th century	terrestrial	NA
99	Lichens	Lichens	Physconia distorta	Physciaceae	Extirpated in Berlin	20th century	NA	1901-2000	20th century	terrestrial	NA
100	Lichens	Lichens	Physconia perisidiosa	Physciaceae	Extirpated in Berlin	20th century	NA	1901-2000	20th century	terrestrial	NA
101	Lichens	Lichens	Pleurosticta acetabulum	Parmeliaceae	Extirpated in Berlin	20th century	NA	1901-2000	20th century	terrestrial	NA
102	Lichens	Lichens	Pycnothelia papillaria	Cladoniaceae	Extirpated in Berlin	20th century	NA	1901-2000	20th century	terrestrial	NA
103	Lichens	Lichens	Pyrrhospora quernea	Lecanoraceae	Extirpated in Berlin	20th century	NA	1901-2000	20th century	terrestrial	NA
104	Lichens	Lichens	Ramalina fastigiata	Ramalinaceae	Extirpated in Berlin	20th century	NA	1901-2000	20th century	terrestrial	NA
105	Lichens	Lichens	Ramalina fraxinea	Ramalinaceae	Extirpated in Berlin	20th century	NA	1901-2000	20th century	terrestrial	NA
106	Lichens	Lichens	Ramalina pollinaria	Ramalinaceae	Extirpated in Berlin	20th century	NA	1901-2000	20th century	terrestrial	NA
107	Lichens	Lichens	Stereocaulon condensatum	Stereocaulaceae	Extirpated in Berlin	20th century	NA	1901-2000	20th century	terrestrial	NA
108	Lichens	Lichens	Stereocaulon incrustatum	Stereocaulaceae	Extirpated in Berlin	20th century	NA	1901-2000	20th century	terrestrial	NA
109	Lichens	Lichens	Stereocaulon Paschale	Stereocaulaceae	Extirpated in Berlin	20th century	NA	1901-2000	20th century	terrestrial	NA
110	Lichens	Lichens	Stereocaulon pileatum	Stereocaulaceae	Extirpated in Berlin	20th century	NA	1901-2000	20th century	terrestrial	NA
111	Lichens	Lichens	Stereocaulon tomentosum	Stereocaulaceae	Extirpated in Berlin	20th century	NA	1901-2000	20th century	terrestrial	NA
112	Lichens	Lichens	Tephromela atra	Tephromelataceae	Extirpated in Berlin	20th century	NA	1901-2000	20th century	terrestrial	NA
113	Lichens	Lichens	Tephromela atra var torulosa	Tephromelataceae	Extirpated in Berlin	20th century	NA	1901-2000	20th century	terrestrial	NA
114	Lichens	Lichens	Toninia aromatica	Ramalinaceae	Extirpated in Berlin	20th century	NA	1901-2000	20th century	terrestrial	NA
115	Lichens	Lichens	Usnea florida	Parmeliaceae	Extirpated in Berlin	20th century	NA	1901-2000	20th century	terrestrial	NA
116	Lichens	Lichens	Usnea glabrescens	Parmeliaceae	Extirpated in Berlin	20th century	NA	1901-2000	20th century	terrestrial	NA
117	Lichens	Lichens	Xanthoparmelia conspersa	Parmeliaceae	Extirpated in Berlin	20th century	NA	1901-2000	20th century	terrestrial	NA
118	Plants	Mosses	Amblyodon dealbatus	Meesiaceae	Extirpated in Berlin	before 1900	NA	1801-1900	19th century	terrestrial	NA
119	Plants	Mosses	Amblystegium subtile	Amblystegiaceae	Extirpated in Berlin	before 1900	NA	1801-1900	19th century	terrestrial	NA
120	Plants	Mosses	Anomodon attenuatus	Thuidiaceae	Extirpated in Berlin	around 1925	1925	1901-2000	20th century	terrestrial	4082778
121	Plants	Mosses	Atrichum angustatum	Polytrichaceae	Extirpated in Berlin	before 1900	NA	1801-1900	19th century	terrestrial	NA
122	Plants	Mosses	Atrichum tenellum	Polytrichaceae	Extirpated in Berlin	before 1900	NA	1801-1900	19th century	terrestrial	NA
123	Plants	Mosses	Barbilophozia kunzeana	Anastrophyllaceae	Extirpated in Berlin	around 1925	1925	1901-2000	20th century	aquatic/terrestrial	4082778
124	Plants	Mosses	Bartramia ithyphylla	Bartramiaceae	Extirpated in Berlin	1948	1948	1901-2000	20th century	terrestrial	3312307
125	Plants	Mosses	Bazzania trilobata	Lepidoziaceae	Extirpated in Berlin	1965	1965	1901-2000	20th century	terrestrial	3274500
126	Plants	Mosses	Blepharostoma trichophyllum	Blepharostomataceae	Extirpated in Berlin	before 1900	NA	1801-1900	19th century	terrestrial	NA
127	Plants	Mosses	Brachythecium glareosum	Brachytheciaceae	Extirpated in Berlin	around 1900	1900	1801-1900	19th century	terrestrial	1888848
128	Plants	Mosses	Bryum longisetum	Bryaceae	Extirpated in Berlin	before 1900	NA	1801-1900	19th century	terrestrial	NA
129	Plants	Mosses	Bryum neodamense	Bryaceae	Extirpated in Berlin	before 1934	NA	1901-2000	20th century	terrestrial	NA
130	Plants	Mosses	Bryum turbinatum	Bryaceae	Extirpated in Berlin	before 1900	NA	1801-1900	19th century	aquatic/terrestrial	NA
131	Plants	Mosses	Buxbaumia viridis	Buxbaumiaceae	Extirpated in Berlin	before 1900	NA	1801-1900	19th century	terrestrial	NA
132	Plants	Mosses	Calliergon giganteum	Amblystegiaceae	Extirpated in Berlin	around 1960	1960	1901-2000	20th century	aquatic	3274016
133	Plants	Mosses	Calliergon trifarium	Amblystegiaceae	Extirpated in Berlin	around 1897	1897	1801-1900	19th century	terrestrial	NA
134	Plants	Mosses	Campylium chrysophyllum	Amblystegiaceae	Extirpated in Berlin	1925	1925	1901-2000	20th century	terrestrial	4082778
135	Plants	Mosses	Campylopus flexuosus	Dicranaceae	Extirpated in Berlin	1948	1948	1901-2000	20th century	terrestrial	3312307
136	Plants	Mosses	Cephaloziella elegans	Cephaloziellaceae	Extirpated in Berlin	around 1940	1940	1901-2000	20th century	terrestrial	4330810
137	Plants	Mosses	Cephaloziella hampeana	Cephaloziellaceae	Extirpated in Berlin	before 1960	NA	1901-2000	20th century	terrestrial	NA
138	Plants	Mosses	Cephaloziella spinigera	Cephaloziellaceae	Extirpated in Berlin	before 1960	NA	1901-2000	20th century	terrestrial	NA
139	Plants	Mosses	Chiloscyphus polyanthos	Lophocoleaceae	Extirpated in Berlin	around 1900	1900	1801-1900	19th century	aquatic/terrestrial	1888848
140	Plants	Mosses	Dicranella rufescens	Dicranaceae	Extirpated in Berlin	before 1870	NA	1801-1900	19th century	aquatic/terrestrial	NA
141	Plants	Mosses	Dicranum bergeri	Dicranaceae	Extirpated in Berlin	before 1900	NA	1801-1900	19th century	terrestrial	NA
142	Plants	Mosses	Didymodon ferrugineus	Pottiaceae	Extirpated in Berlin	1918	1918	1901-2000	20th century	terrestrial	1748000
143	Plants	Mosses	Didymodon sinuosus	Pottiaceae	Extirpated in Berlin	1918	1918	1901-2000	20th century	terrestrial	1748000
144	Plants	Mosses	Diphyscium foliosum	Buxbaumiaceae	Extirpated in Berlin	before 1900	NA	1801-1900	19th century	terrestrial	NA
145	Plants	Mosses	Diplophyllum albicans	Scapaniaceae	Extirpated in Berlin	1925	1925	1901-2000	20th century	terrestrial	4082778
146	Plants	Mosses	Diplophyllum obtusifolium	Scapaniaceae	Extirpated in Berlin	before 1900	NA	1801-1900	19th century	terrestrial	NA
147	Plants	Mosses	Ditrichum flexicaule	Ditrichaceae	Extirpated in Berlin	before 1900	NA	1801-1900	19th century	terrestrial	NA
148	Plants	Mosses	Ditrichum heteromallum	Ditrichaceae	Extirpated in Berlin	around 1900	1900	1801-1900	19th century	terrestrial	1888848
149	Plants	Mosses	Ditrichum pallidum	Ditrichaceae	Extirpated in Berlin	before 1900	NA	1801-1900	19th century	terrestrial	NA
150	Plants	Mosses	Drepanocladus lycopodioides	Amblystegiaceae	Extirpated in Berlin	1957	1957	1901-2000	20th century	aquatic/terrestrial	3338561
151	Plants	Mosses	Entosthodon fascicularis	Funariaceae	Extirpated in Berlin	before 1900	NA	1801-1900	19th century	terrestrial	NA
152	Plants	Mosses	Ephemerum serratum	Ephemeraceae	Extirpated in Berlin	before 1900	NA	1801-1900	19th century	terrestrial	NA
153	Plants	Mosses	Fissidens exilis	Fissidentaceae	Extirpated in Berlin	before 1900	NA	1801-1900	19th century	terrestrial	NA
154	Plants	Mosses	Fissidens osmundoides	Fissidentaceae	Extirpated in Berlin	1900	1900	1801-1900	19th century	terrestrial	1888848
155	Plants	Mosses	Fossombronia foveolata	Fossombroniaceae	Extirpated in Berlin	1965	1965	1901-2000	20th century	terrestrial	3274500
156	Plants	Mosses	Fossombronia wondraczekii	Fossombroniaceae	Extirpated in Berlin	around 1900	1900	1801-1900	19th century	terrestrial	1888848
157	Plants	Mosses	Grimmia crinita	Grimmiaceae	Extirpated in Berlin	before 1900	NA	1801-1900	19th century	terrestrial	NA
158	Plants	Mosses	Grimmia hartmanii	Grimmiaceae	Extirpated in Berlin	1952	1952	1901-2000	20th century	terrestrial	3374178
159	Plants	Mosses	Hamatocaulis vernicosus	Amblystegiaceae	Extirpated in Berlin	before 1900	NA	1801-1900	19th century	aquatic/terrestrial	NA
160	Plants	Mosses	Hedwigia stellata	Hedwigiaceae	Extirpated in Berlin	before 1900	NA	1801-1900	19th century	terrestrial	NA
161	Plants	Mosses	Helodium blandowii	Thuidiaceae	Extirpated in Berlin	before 1900	NA	1801-1900	19th century	aquatic/terrestrial	NA
162	Plants	Mosses	Isothecium alopecuroides	Brachytheciaceae	Extirpated in Berlin	1948	1948	1901-2000	20th century	terrestrial	3312307
163	Plants	Mosses	Jamesoniella autumnalis	Adelanthaceae	Extirpated in Berlin	around 1900	1900	1801-1900	19th century	terrestrial	1888848
164	Plants	Mosses	Jungermannia caespiticia	Jungermanniaceae	Extirpated in Berlin	around 1900	1900	1801-1900	19th century	terrestrial	1888848
165	Plants	Mosses	Jungermannia gracillima	Jungermanniaceae	Extirpated in Berlin	1902	1902	1901-2000	20th century	terrestrial	1911628
166	Plants	Mosses	Jungermannia leiantha	Jungermanniaceae	Extirpated in Berlin	before 1900	NA	1801-1900	19th century	terrestrial	NA
167	Plants	Mosses	Kurzia pauciflora	Lepidoziaceae	Extirpated in Berlin	around 1900	1900	1801-1900	19th century	aquatic/terrestrial	1888848
168	Plants	Mosses	Leiocolea rutheana	Jungermanniaceae	Extirpated in Berlin	before 1900	NA	1801-1900	19th century	terrestrial	NA
169	Plants	Mosses	Lophozia capitata	Lophoziaceae	Extirpated in Berlin	before 1900	NA	1801-1900	19th century	terrestrial	NA
170	Plants	Mosses	Lophozia laxa	Lophoziaceae	Extirpated in Berlin	1904	1904	1901-2000	20th century	terrestrial	1988742
171	Plants	Mosses	Marsupella funckii	Gymnomitriaceae	Extirpated in Berlin	before 1900	NA	1801-1900	19th century	terrestrial	NA
172	Plants	Mosses	Meesia longiseta	Meesiaceae	Extirpated in Berlin	before 1900	NA	1801-1900	19th century	terrestrial	NA
173	Plants	Mosses	Meesia triquetra	Meesiaceae	Extirpated in Berlin	before 1900	NA	1801-1900	19th century	aquatic/terrestrial	NA
174	Plants	Mosses	Meesia uliginosa	Meesiaceae	Extirpated in Berlin	before 1900	NA	1801-1900	19th century	aquatic/terrestrial	NA
175	Plants	Mosses	Nardia geoscyphus	Gymnomitriaceae	Extirpated in Berlin	1927	1927	1901-2000	20th century	terrestrial	4195725
176	Plants	Mosses	Nardia scalaris	Gymnomitriaceae	Extirpated in Berlin	1900	1900	1801-1900	19th century	terrestrial	1888848
177	Plants	Mosses	Neckera crispa	Neckeraceae	Extirpated in Berlin	1922	1922	1901-2000	20th century	terrestrial	3953920
178	Plants	Mosses	Paludella squarrosa	Meesiaceae	Extirpated in Berlin	1902	1902	1901-2000	20th century	aquatic/terrestrial	1911628
179	Plants	Mosses	Philonotis caespitosa	Bartramiaceae	Extirpated in Berlin	before 1900	NA	1801-1900	19th century	terrestrial	NA
180	Plants	Mosses	Philonotis fontana	Bartramiaceae	Extirpated in Berlin	before 1900	NA	1801-1900	19th century	aquatic/terrestrial	NA
181	Plants	Mosses	Physcomitrium eurystomum	Funariaceae	Extirpated in Berlin	around 1900	1900	1801-1900	19th century	terrestrial	1888848
182	Plants	Mosses	Physcomitrium sphaericum	Funariaceae	Extirpated in Berlin	around 1900	1900	1801-1900	19th century	terrestrial	1888848
183	Plants	Mosses	Pogonatum aloides	Polytrichaceae	Extirpated in Berlin	around 1900	1900	1801-1900	19th century	terrestrial	1888848
184	Plants	Mosses	Pohlia bulbifera	Bryaceae	Extirpated in Berlin	1906	1906	1901-2000	20th century	terrestrial	2073521
185	Plants	Mosses	Pohlia camptotrachela	Bryaceae	Extirpated in Berlin	around 1940	1940	1901-2000	20th century	terrestrial	4330810
186	Plants	Mosses	Pohlia cruda	Bryaceae	Extirpated in Berlin	before 1900	NA	1801-1900	19th century	terrestrial	NA
187	Plants	Mosses	Pohlia elongata	Bryaceae	Extirpated in Berlin	1916	1916	1901-2000	20th century	terrestrial	1771491
188	Plants	Mosses	Pohlia sphagnicola	Bryaceae	Extirpated in Berlin	1957	1957	1901-2000	20th century	terrestrial	3338561
189	Plants	Mosses	Polytrichum strictum	Polytrichaceae	Extirpated in Berlin	1938	1938	1901-2000	20th century	aquatic/terrestrial	4347875
190	Plants	Mosses	Pseudocrossidium revolutum	Pottiaceae	Extirpated in Berlin	1925	1925	1901-2000	20th century	terrestrial	4082778
191	Plants	Mosses	Pyramidula tetragona	Funariaceae	Extirpated in Berlin	before 1900	NA	1801-1900	19th century	terrestrial	NA
192	Plants	Mosses	Riccardia chamedryfolia	Aneuraceae	Extirpated in Berlin	1958	1958	1901-2000	20th century	aquatic	3316353
193	Plants	Mosses	Riccardia palmata	Aneuraceae	Extirpated in Berlin	before 1900	NA	1801-1900	19th century	terrestrial	NA
194	Plants	Mosses	Ricciocarpos natans	Ricciaceae	Extirpated in Berlin	1958	1958	1901-2000	20th century	aquatic	3316353
195	Plants	Mosses	Scapania curta	Scapaniaceae	Extirpated in Berlin	before 1900	NA	1801-1900	19th century	terrestrial	NA
196	Plants	Mosses	Scapania irrigua	Scapaniaceae	Extirpated in Berlin	before 1900	NA	1801-1900	19th century	aquatic/terrestrial	NA
197	Plants	Mosses	Scorpidium scorpioides	Amblystegiaceae	Extirpated in Berlin	1909	1909	1901-2000	20th century	aquatic/terrestrial	2057610
198	Plants	Mosses	Sphagnum capillifolium	Sphagnaceae	Extirpated in Berlin	1965	1965	1901-2000	20th century	terrestrial	3274500
199	Plants	Mosses	Sphagnum centrale	Sphagnaceae	Extirpated in Berlin	1909	1909	1901-2000	20th century	aquatic/terrestrial	2057610
200	Plants	Mosses	Sphagnum compactum	Sphagnaceae	Extirpated in Berlin	before 1900	NA	1801-1900	19th century	terrestrial	NA
201	Plants	Mosses	Sphagnum fuscum	Sphagnaceae	Extirpated in Berlin	1910	1910	1901-2000	20th century	aquatic/terrestrial	2071257
202	Plants	Mosses	Sphagnum obtusum	Sphagnaceae	Extirpated in Berlin	before 1960	1960	1901-2000	20th century	aquatic/terrestrial	3274016
203	Plants	Mosses	Sphagnum papillosum	Sphagnaceae	Extirpated in Berlin	1984	1984	1901-2000	20th century	aquatic/terrestrial	3045456
204	Plants	Mosses	Sphagnum platyphyllum	Sphagnaceae	Extirpated in Berlin	before 1900	NA	1801-1900	19th century	aquatic/terrestrial	NA
205	Plants	Mosses	Sphagnum riparium	Sphagnaceae	Extirpated in Berlin	before 1900	NA	1801-1900	19th century	aquatic/terrestrial	NA
206	Plants	Mosses	Sphagnum rubellum	Sphagnaceae	Extirpated in Berlin	before 1900	NA	1801-1900	19th century	aquatic/terrestrial	NA
207	Plants	Mosses	Sphagnum subsecundum	Sphagnaceae	Extirpated in Berlin	1909	1909	1901-2000	20th century	aquatic/terrestrial	2057610
208	Plants	Mosses	Sphagnum warnstorfii	Sphagnaceae	Extirpated in Berlin	1909	1909	1901-2000	20th century	aquatic/terrestrial	2057610
209	Plants	Mosses	Splachnum ampullaceum	Splachnaceae	Extirpated in Berlin	before 1900	NA	1801-1900	19th century	terrestrial	NA
210	Plants	Mosses	Thuidium delicatulum	Thuidiaceae	Extirpated in Berlin	1965	1965	1901-2000	20th century	terrestrial	3274500
211	Plants	Mosses	Thuidium recognitum	Thuidiaceae	Extirpated in Berlin	before 1910	NA	1901-2000	20th century	terrestrial	NA
212	Plants	Mosses	Tomentypnum nitens	Brachytheciaceae	Extirpated in Berlin	before 1960	NA	1901-2000	20th century	aquatic/terrestrial	NA
213	Plants	Mosses	Tortula laevipila	Pottiaceae	Extirpated in Berlin	before 1900	NA	1801-1900	19th century	terrestrial	NA
214	Plants	Mosses	Trematodon ambiguus	Bruchiaceae	Extirpated in Berlin	before 1900	NA	1801-1900	19th century	terrestrial	NA
215	Plants	Mosses	Tritomaria exsectiformis	Lophoziaceae	Extirpated in Berlin	around 1900	1900	1801-1900	19th century	terrestrial	1888848
216	Plants	Mosses	Warnstorfia exannulata	Amblystegiaceae	Extirpated in Berlin	1956	1956	1901-2000	20th century	aquatic/terrestrial	3345650
217	Plants	Mosses	Weissia controversa	Pottiaceae	Extirpated in Berlin	before 1900	NA	1801-1900	19th century	terrestrial	NA
218	Plants	Ferns and flowering plants	Achillea salicifolia	Asteraceae	Extirpated in Berlin	1999	1999	1901-2000	20th century	aquatic/terrestrial	3386667
219	Plants	Ferns and flowering plants	Agrostemma githago	Caryophyllaceae	Extirpated in Berlin	1989	1989	1901-2000	20th century	terrestrial	3409737
220	Plants	Ferns and flowering plants	Alchemilla plicata	Rosaceae	Extirpated in Berlin	1990	1990	1901-2000	20th century	terrestrial	3433695
221	Plants	Ferns and flowering plants	Alchemilla vulgaris s str	Rosaceae	Extirpated in Berlin	1969	1969	1901-2000	20th century	terrestrial	3458763
222	Plants	Ferns and flowering plants	Alisma gramineum	Alismataceae	Extirpated in Berlin	1950	1950	1901-2000	20th century	aquatic	3336026
223	Plants	Ferns and flowering plants	Allium lusitanicum	Amaryllidaceae	Extirpated in Berlin	1859	1859	1901-2000	20th century	terrestrial	NA
224	Plants	Ferns and flowering plants	Alopecurus myosuroides	Poaceae	Extirpated in Berlin	1968	1968	1901-2000	20th century	terrestrial	3225354
225	Plants	Ferns and flowering plants	Althaea officinalis	Malvaceae	Extirpated in Berlin	1859	1859	1801-1900	19th century	terrestrial	NA
226	Plants	Ferns and flowering plants	Ammophila arenaria	Poaceae	Extirpated in Berlin	1859	1859	1801-1900	19th century	terrestrial	NA
227	Plants	Ferns and flowering plants	Anagallis minima	Primulaceae	Extirpated in Berlin	1985	1985	1901-2000	20th century	terrestrial	3075670
228	Plants	Ferns and flowering plants	Anemone aelipsiensis	Apiaceae	Extirpated in Berlin	1961	1961	1901-2000	20th century	terrestrial	3252691
229	Plants	Ferns and flowering plants	Angelica palustris	Asteraceae	Extirpated in Berlin	1866	1866	1801-1900	19th century	terrestrial	NA
230	Plants	Ferns and flowering plants	Antennaria dioica	Asteraceae	Extirpated in Berlin	2005	2005	2001-now	21th century	terrestrial	3395189
231	Plants	Ferns and flowering plants	Anthemis cotula	Rosaceae	Extirpated in Berlin	1991	1991	1901-2000	20th century	terrestrial	3446031
232	Plants	Ferns and flowering plants	Aphanes australis	Ericaceae	Extirpated in Berlin	1985	1985	1901-2000	20th century	terrestrial	3075670
233	Plants	Ferns and flowering plants	Arctostaphylos uvaursi	Rubiaceae	Extirpated in Berlin	1838	1838	1801-1900	19th century	terrestrial	NA
234	Plants	Ferns and flowering plants	Asperula cynanchica	Aspleniaceae	Extirpated in Berlin	1971	1971	1901-2000	20th century	terrestrial	3172902
235	Plants	Ferns and flowering plants	Asplenium septentrionale	Alismataceae	Extirpated in Berlin	1851	1851	1801-1900	19th century	terrestrial	NA
236	Plants	Ferns and flowering plants	Baldellia ranunculoides	Blechnaceae	Extirpated in Berlin	1959	1959	1901-2000	20th century	aquatic	3290333
237	Plants	Ferns and flowering plants	Blechnum spicant	Cyperaceae	Extirpated in Berlin	1979	1979	1901-2000	20th century	terrestrial	3042504
238	Plants	Ferns and flowering plants	Bolboschoenus maritimus	Ophioglossaceae	Extirpated in Berlin	1844	1844	1801-1900	19th century	aquatic/terrestrial	NA
239	Plants	Ferns and flowering plants	Botrychium multifidum	Poaceae	Extirpated in Berlin	2005	2005	2001-now	21th century	terrestrial	3395189
240	Plants	Ferns and flowering plants	Bromus arvensis	Poaceae	Extirpated in Berlin	1957	1957	1901-2000	20th century	terrestrial	3338561
241	Plants	Ferns and flowering plants	Bromus secalinus	Alismataceae	Extirpated in Berlin	1978	1978	1901-2000	20th century	terrestrial	3038689
242	Plants	Ferns and flowering plants	Calamagrostis aegracilescens	Plantaginaceae	Extirpated in Berlin	1971	1971	1901-2000	20th century	terrestrial	3172902
243	Plants	Ferns and flowering plants	Caldesia parnassifolia	Plantaginaceae	Extirpated in Berlin	1864	1864	1801-1900	19th century	aquatic	632749
244	Plants	Ferns and flowering plants	Callitriche hermaphroditica	Brassicaceae	Extirpated in Berlin	1904	1904	1901-2000	20th century	aquatic	1988742
245	Plants	Ferns and flowering plants	Callitriche platycarpa	Brassicaceae	Extirpated in Berlin	1989	1989	1901-2000	20th century	aquatic	3409737
246	Plants	Ferns and flowering plants	Camelina alyssum	Campanulaceae	Extirpated in Berlin	1864	1864	1801-1900	19th century	terrestrial	632749
247	Plants	Ferns and flowering plants	Camelina microcarpa subsp pilosa	Campanulaceae	Extirpated in Berlin	1984	1984	1901-2000	20th century	terrestrial	3045456
248	Plants	Ferns and flowering plants	Campanula glomerata	Brassicaceae	Extirpated in Berlin	1971	1971	1901-2000	20th century	terrestrial	3172902
249	Plants	Ferns and flowering plants	Campanula trachelium	Cyperaceae	Extirpated in Berlin	1856	1856	1801-1900	19th century	terrestrial	NA
250	Plants	Ferns and flowering plants	Cardamine parviflora	Cyperaceae	Extirpated in Berlin	1877	1877	1801-1900	19th century	terrestrial	1008566
251	Plants	Ferns and flowering plants	Carex aappeliana	Cyperaceae	Extirpated in Berlin	1908	1908	1901-2000	20th century	terrestrial	2057274
252	Plants	Ferns and flowering plants	Carex aebiharica	Cyperaceae	Extirpated in Berlin	1905	1905	1901-2000	20th century	terrestrial	2040148
253	Plants	Ferns and flowering plants	Carex buxbaumii	Cyperaceae	Extirpated in Berlin	1901	1901	1901-2000	20th century	aquatic/terrestrial	1893941
254	Plants	Ferns and flowering plants	Carex chordorrhiza	Cyperaceae	Extirpated in Berlin	1993	1993	1901-2000	20th century	aquatic/terrestrial	3475392
255	Plants	Ferns and flowering plants	Carex aecsomadensis	Cyperaceae	Extirpated in Berlin	1854	1854	1801-1900	19th century	terrestrial	NA
256	Plants	Ferns and flowering plants	Carex davalliana	Cyperaceae	Extirpated in Berlin	1820	1820	1801-1900	19th century	aquatic/terrestrial	201900
257	Plants	Ferns and flowering plants	Carex dioica	Cyperaceae	Extirpated in Berlin	1956	1956	1901-2000	20th century	aquatic/terrestrial	3345650
258	Plants	Ferns and flowering plants	Carex flava s str	Cyperaceae	Extirpated in Berlin	1983	1983	1901-2000	20th century	aquatic/terrestrial	3040035
259	Plants	Ferns and flowering plants	Carex aefulva	Cyperaceae	Extirpated in Berlin	1907	1907	1901-2000	20th century	terrestrial	2076437
260	Plants	Ferns and flowering plants	Carex aegaudiniana	Apiaceae	Extirpated in Berlin	1868	1868	1801-1900	19th century	terrestrial	NA
261	Plants	Ferns and flowering plants	Carex hostiana	Gentianaceae	Extirpated in Berlin	1976	1976	1901-2000	20th century	aquatic/terrestrial	3245325
262	Plants	Ferns and flowering plants	Carex montana	Orchidaceae	Extirpated in Berlin	1980	1980	1901-2000	20th century	terrestrial	3048759
263	Plants	Ferns and flowering plants	Carex pendula	Caryophyllaceae	Extirpated in Berlin	1856	1856	1801-1900	19th century	aquatic/terrestrial	NA
264	Plants	Ferns and flowering plants	Carex peraffinis	Ceratophyllaceae	Extirpated in Berlin	1901	1901	1901-2000	20th century	terrestrial	1893941
265	Plants	Ferns and flowering plants	Carex pulicaris	Amaranthaceae	Extirpated in Berlin	1908	1908	1901-2000	20th century	aquatic/terrestrial	2057274
266	Plants	Ferns and flowering plants	Carex strictiformis	Amaranthaceae	Extirpated in Berlin	1901	1901	1901-2000	20th century	terrestrial	1893941
267	Plants	Ferns and flowering plants	Carex sylvatica	Amaranthaceae	Extirpated in Berlin	1856	1856	1801-1900	19th century	terrestrial	NA
268	Plants	Ferns and flowering plants	Carex tomentosa	Ericaceae	Extirpated in Berlin	1973	1973	1901-2000	20th century	terrestrial	3136776
269	Plants	Ferns and flowering plants	Carex turfosa	Asteraceae	Extirpated in Berlin	1956	1956	1901-2000	20th century	terrestrial	3345650
270	Plants	Ferns and flowering plants	Carex aexanthocarpa	Onagraceae	Extirpated in Berlin	1987	1987	1901-2000	20th century	terrestrial	3273630
271	Plants	Ferns and flowering plants	Carum carvi	Asteraceae	Extirpated in Berlin	1982	1982	1901-2000	20th century	terrestrial	3042612
272	Plants	Ferns and flowering plants	Centaurium littorale subsp compressum	Cyperaceae	Extirpated in Berlin	1981	1981	1901-2000	20th century	terrestrial	3050974
273	Plants	Ferns and flowering plants	Cephalanthera rubra	Orchidaceae	Extirpated in Berlin	2005	2005	2001-now	21th century	terrestrial	3395189
274	Plants	Ferns and flowering plants	Cerastium lucorum	Crassulaceae	Extirpated in Berlin	1915	1915	1901-2000	20th century	terrestrial	1835094
275	Plants	Ferns and flowering plants	Ceratophyllum platyacanthum	Rosaceae	Extirpated in Berlin	1963	1963	1901-2000	20th century	aquatic	3251489
276	Plants	Ferns and flowering plants	Chenopodium bonushenricus	Asteraceae	Extirpated in Berlin	1988	1988	1901-2000	20th century	terrestrial	3352848
277	Plants	Ferns and flowering plants	Chenopodium urbicum	Convolvulaceae	Extirpated in Berlin	1953	1953	1901-2000	20th century	terrestrial	3367406
278	Plants	Ferns and flowering plants	Chenopodium vulvaria	Cyperaceae	Extirpated in Berlin	1979	1979	1901-2000	20th century	terrestrial	3042504
279	Plants	Ferns and flowering plants	Chimaphila umbellata	Orchidaceae	Extirpated in Berlin	1998	1998	1901-2000	20th century	terrestrial	3398822
280	Plants	Ferns and flowering plants	Cicerbita macrophylla	Lycopodiaceae	Extirpated in Berlin	1991	1991	1901-2000	20th century	terrestrial	3446031
281	Plants	Ferns and flowering plants	Circaea intermedia	Lycopodiaceae	Extirpated in Berlin	1992	1992	1901-2000	20th century	terrestrial	3465748
282	Plants	Ferns and flowering plants	Cirsium acaulon	Droseraceae	Extirpated in Berlin	1989	1989	1901-2000	20th century	terrestrial	3409737
283	Plants	Ferns and flowering plants	Cladium mariscus	Elatinaceae	Extirpated in Berlin	1949	1949	1901-2000	20th century	aquatic/terrestrial	3328193
284	Plants	Ferns and flowering plants	Corallorhiza trifida	Elatinaceae	Extirpated in Berlin	1957	1957	1901-2000	20th century	terrestrial	3338561
285	Plants	Ferns and flowering plants	Crassula aquatica	Cyperaceae	Extirpated in Berlin	1836	1836	1801-1900	19th century	aquatic	4347875
286	Plants	Ferns and flowering plants	Crataegus laevigata s str	Cyperaceae	Extirpated in Berlin	1997	1997	1901-2000	20th century	terrestrial	3425759
287	Plants	Ferns and flowering plants	Crepis praemorsa	Cyperaceae	Extirpated in Berlin	1909	1909	1901-2000	20th century	terrestrial	2057610
288	Plants	Ferns and flowering plants	Cuscuta epilinum	Equisetaceae	Extirpated in Berlin	1925	1925	1901-2000	20th century	terrestrial	4082778
289	Plants	Ferns and flowering plants	Cyperus flavescens	Ericaceae	Extirpated in Berlin	1893	1893	1801-1900	19th century	aquatic/terrestrial	1682172
290	Plants	Ferns and flowering plants	Dactylorhiza fuchsii	Asteraceae	Extirpated in Berlin	1999	1999	1901-2000	20th century	aquatic/terrestrial	3386667
291	Plants	Ferns and flowering plants	Diphasiastrum complanatum	Asteraceae	Extirpated in Berlin	1964	1964	1901-2000	20th century	terrestrial	3270959
292	Plants	Ferns and flowering plants	Diphasiastrum tristachyum	Cyperaceae	Extirpated in Berlin	1960	1960	1901-2000	20th century	terrestrial	3274016
293	Plants	Ferns and flowering plants	Drosera anglica	Cyperaceae	Extirpated in Berlin	1950	1950	1901-2000	20th century	aquatic/terrestrial	3336026
294	Plants	Ferns and flowering plants	Drosera aeobovata	Euphorbiaceae	Extirpated in Berlin	1925	1925	1901-2000	20th century	aquatic/terrestrial	4082778
295	Plants	Ferns and flowering plants	Elatine hexandra	Orobanchaceae	Extirpated in Berlin	1880	1880	1801-1900	19th century	aquatic	1122330
296	Plants	Ferns and flowering plants	Elatine hydropiper	Orobanchaceae	Extirpated in Berlin	1910	1910	1901-2000	20th century	aquatic	2071257
297	Plants	Ferns and flowering plants	Eleocharis acicularis	Poaceae	Extirpated in Berlin	1998	1998	1901-2000	20th century	terrestrial	3398822
298	Plants	Ferns and flowering plants	Eleocharis ovata	Poaceae	Extirpated in Berlin	1860	1860	1801-1900	19th century	aquatic/terrestrial	NA
299	Plants	Ferns and flowering plants	Eleocharis quinqueflora	Asteraceae	Extirpated in Berlin	1976	1976	1901-2000	20th century	aquatic/terrestrial	3056973
300	Plants	Ferns and flowering plants	Equisetum variegatum	Rosaceae	Extirpated in Berlin	1998	1998	1901-2000	20th century	aquatic/terrestrial	3398822
301	Plants	Ferns and flowering plants	Erica tetralix	Lamiaceae	Extirpated in Berlin	1903	1903	1901-2000	20th century	aquatic/terrestrial	1946076
302	Plants	Ferns and flowering plants	Erigeron droebachiensis	Lamiaceae	Extirpated in Berlin	1996	1996	1901-2000	20th century	terrestrial	3458763
303	Plants	Ferns and flowering plants	Erigeron muralis	Lamiaceae	Extirpated in Berlin	1901	1901	1901-2000	20th century	terrestrial	1893941
304	Plants	Ferns and flowering plants	Eriophorum gracile	Rubiaceae	Extirpated in Berlin	1949	1949	1901-2000	20th century	aquatic/terrestrial	3328193
305	Plants	Ferns and flowering plants	Eriophorum latifolium	Rubiaceae	Extirpated in Berlin	1991	1991	1901-2000	20th century	aquatic/terrestrial	3446031
306	Plants	Ferns and flowering plants	Euphorbia exigua	Rubiaceae	Extirpated in Berlin	1858	1858	1801-1900	19th century	terrestrial	488588
307	Plants	Ferns and flowering plants	Euphrasia nemorosa	Gentianaceae	Extirpated in Berlin	1992	1992	1901-2000	20th century	terrestrial	3465748
308	Plants	Ferns and flowering plants	Euphrasia officinalis subsp rostkoviana	Gentianaceae	Extirpated in Berlin	1991	1991	1901-2000	20th century	terrestrial	3446031
309	Plants	Ferns and flowering plants	Festuca heterophylla	Gentianaceae	Extirpated in Berlin	1864	1864	1801-1900	19th century	terrestrial	632749
310	Plants	Ferns and flowering plants	Festuca pulchra	Geraniaceae	Extirpated in Berlin	1959	1959	1901-2000	20th century	terrestrial	3290333
311	Plants	Ferns and flowering plants	Filago lutescens	Iridaceae	Extirpated in Berlin	1905	1905	1901-2000	20th century	terrestrial	2040148
312	Plants	Ferns and flowering plants	Fragaria moschata	Poaceae	Extirpated in Berlin	1866	1866	1801-1900	19th century	terrestrial	NA
313	Plants	Ferns and flowering plants	Galeopsis angustifolia	Orchidaceae	Extirpated in Berlin	2005	2005	2001-now	21th century	terrestrial	3395189
314	Plants	Ferns and flowering plants	Galeopsis ladanum	Plantaginaceae	Extirpated in Berlin	1987	1987	1901-2000	20th century	terrestrial	3273630
315	Plants	Ferns and flowering plants	Galeopsis speciosa	Orchidaceae	Extirpated in Berlin	1982	1982	1901-2000	20th century	terrestrial	3042612
316	Plants	Ferns and flowering plants	Galium pumilum	Orchidaceae	Extirpated in Berlin	2005	2005	2001-now	21th century	terrestrial	3395189
317	Plants	Ferns and flowering plants	Galium spurium	Caryophyllaceae	Extirpated in Berlin	1982	1982	1901-2000	20th century	terrestrial	3042612
318	Plants	Ferns and flowering plants	Galium sylvaticum	Caryophyllaceae	Extirpated in Berlin	1980	1980	1901-2000	20th century	terrestrial	3048759
319	Plants	Ferns and flowering plants	Gentiana verna	Orchidaceae	Extirpated in Berlin	1913	1913	1901-2000	20th century	terrestrial	2079156
320	Plants	Ferns and flowering plants	Gentianella campestris subsp baltica	Asteraceae	Extirpated in Berlin	1864	1864	1801-1900	19th century	terrestrial	633279
321	Plants	Ferns and flowering plants	Gentianella uliginosa	Apiaceae	Extirpated in Berlin	1906	1906	1901-2000	20th century	terrestrial	2073521
322	Plants	Ferns and flowering plants	Geranium dissectum	Orchidaceae	Extirpated in Berlin	2007	2007	2001-now	21th century	terrestrial	3416255
323	Plants	Ferns and flowering plants	Gladiolus palustris	Asteraceae	Extirpated in Berlin	1878	1878	1801-1900	19th century	aquatic/terrestrial	NA
324	Plants	Ferns and flowering plants	Glyceria declinata	Asteraceae	Extirpated in Berlin	1988	1988	1901-2000	20th century	terrestrial	3352848
325	Plants	Ferns and flowering plants	Goodyera repens	Asteraceae	Extirpated in Berlin	1965	1965	1901-2000	20th century	terrestrial	3274500
326	Plants	Ferns and flowering plants	Gratiola officinalis	Asteraceae	Extirpated in Berlin	1989	1989	1901-2000	20th century	terrestrial	3409737
327	Plants	Ferns and flowering plants	Gymnadenia conopsea	Asteraceae	Extirpated in Berlin	1954	1954	1901-2000	20th century	terrestrial	3350957
328	Plants	Ferns and flowering plants	Gymnadenia densiflora	Asteraceae	Extirpated in Berlin	1893	1893	1801-1900	19th century	aquatic/terrestrial	1682172
329	Plants	Ferns and flowering plants	Gypsophila fastigiata	Asteraceae	Extirpated in Berlin	1915	1915	1901-2000	20th century	terrestrial	1835094
330	Plants	Ferns and flowering plants	Gypsophila muralis	Asteraceae	Extirpated in Berlin	2009	2009	2001-now	21th century	terrestrial	3442675
331	Plants	Ferns and flowering plants	Hammarbya paludosa	Asteraceae	Extirpated in Berlin	1976	1976	1901-2000	20th century	aquatic/terrestrial	3056973
332	Plants	Ferns and flowering plants	Helichrysum luteoalbum	Plantaginaceae	Extirpated in Berlin	1986	1986	1901-2000	20th century	terrestrial	3115473
333	Plants	Ferns and flowering plants	Helosciadium repens	Poaceae	Extirpated in Berlin	1861	1861	1801-1900	19th century	terrestrial	547571
334	Plants	Ferns and flowering plants	Herminium monorchis	Lycopodiaceae	Extirpated in Berlin	1859	1859	1801-1900	19th century	terrestrial	NA
335	Plants	Ferns and flowering plants	Hieracium calodon subsp tenuiceps	Hypericaceae	Extirpated in Berlin	1922	1922	1901-2000	20th century	terrestrial	3953920
336	Plants	Ferns and flowering plants	Hieracium echioides	Asteraceae	Extirpated in Berlin	1876	1876	1801-1900	19th century	terrestrial	980194
337	Plants	Ferns and flowering plants	Hieracium lactucella	Asteraceae	Extirpated in Berlin	1881	1881	1801-1900	19th century	terrestrial	1156382
338	Plants	Ferns and flowering plants	Hieracium levicaule	Ericaceae	Extirpated in Berlin	1922	1922	1901-2000	20th century	terrestrial	3953920
339	Plants	Ferns and flowering plants	Hieracium macranthelum	Caryophyllaceae	Extirpated in Berlin	1996	1996	1901-2000	20th century	terrestrial	3458763
340	Plants	Ferns and flowering plants	Hieracium maculatum subsp cruentum	Juncaceae	Extirpated in Berlin	1991	1991	1901-2000	20th century	terrestrial	3446031
341	Plants	Ferns and flowering plants	Hieracium maculatum subsp divisum	Juncaceae	Extirpated in Berlin	1922	1922	1901-2000	20th century	terrestrial	3953920
342	Plants	Ferns and flowering plants	Hieracium prussicum	Juncaceae	Extirpated in Berlin	1995	1995	1901-2000	20th century	terrestrial	3471418
343	Plants	Ferns and flowering plants	Hieracium vasconicum	Plantaginaceae	Extirpated in Berlin	1922	1922	1901-2000	20th century	terrestrial	3953920
344	Plants	Ferns and flowering plants	Hippuris vulgaris	Lamiaceae	Extirpated in Berlin	1989	1989	1901-2000	20th century	aquatic	3409737
345	Plants	Ferns and flowering plants	Hordelymus europaeus	Boraginaceae	Extirpated in Berlin	1854	1854	1801-1900	19th century	terrestrial	NA
346	Plants	Ferns and flowering plants	Huperzia selago	Apiaceae	Extirpated in Berlin	1979	1979	1901-2000	20th century	terrestrial	3042504
347	Plants	Ferns and flowering plants	Hypericum montanum	Fabaceae	Extirpated in Berlin	1983	1983	1901-2000	20th century	terrestrial	3040035
348	Plants	Ferns and flowering plants	Hypochaeris glabra	Asteraceae	Extirpated in Berlin	1989	1989	1901-2000	20th century	terrestrial	3409737
349	Plants	Ferns and flowering plants	Hypochaeris maculata	Brassicaceae	Extirpated in Berlin	1909	1909	1901-2000	20th century	terrestrial	3442675
350	Plants	Ferns and flowering plants	Hypopitys hypophegea	Scrophulariaceae	Extirpated in Berlin	1982	1982	1901-2000	20th century	terrestrial	3042612
351	Plants	Ferns and flowering plants	Illecebrum verticillatum	Plantaginaceae	Extirpated in Berlin	1952	1952	1901-2000	20th century	terrestrial	3374178
352	Plants	Ferns and flowering plants	Juncus capitatus	Caprifoliaceae	Extirpated in Berlin	1994	1994	1901-2000	20th century	aquatic/terrestrial	3472009
353	Plants	Ferns and flowering plants	Juncus minutulus	Orchidaceae	Extirpated in Berlin	1985	1985	1901-2000	20th century	terrestrial	3075670
354	Plants	Ferns and flowering plants	Juncus squarrosus	Plantaginaceae	Extirpated in Berlin	1979	1979	1901-2000	20th century	terrestrial	3042504
355	Plants	Ferns and flowering plants	Kickxia elatine	Poaceae	Extirpated in Berlin	1876	1876	1801-1900	19th century	terrestrial	980194
356	Plants	Ferns and flowering plants	Lamium maculatum	Poaceae	Extirpated in Berlin	1983	1983	1901-2000	20th century	terrestrial	3040035
357	Plants	Ferns and flowering plants	Lappula squarrosa	Alismataceae	Extirpated in Berlin	1986	1986	1901-2000	20th century	terrestrial	3115473
358	Plants	Ferns and flowering plants	Laserpitium prutenicum	Lycopodiaceae	Extirpated in Berlin	1976	1976	1901-2000	20th century	terrestrial	3056973
359	Plants	Ferns and flowering plants	Lathyrus niger	Lycopodiaceae	Extirpated in Berlin	1850	1850	1801-1900	19th century	terrestrial	400000
360	Plants	Ferns and flowering plants	Leontodon hispidus var glabratus	Primulaceae	Extirpated in Berlin	1866	1866	1801-1900	19th century	terrestrial	NA
361	Plants	Ferns and flowering plants	Lepidium coronopus	Lythraceae	Extirpated in Berlin	1859	1859	1801-1900	19th century	terrestrial	NA
362	Plants	Ferns and flowering plants	Limosella aquatica	Lamiaceae	Extirpated in Berlin	1977	1977	1901-2000	20th century	aquatic/terrestrial	3044968
363	Plants	Ferns and flowering plants	Linaria arvensis	Orobanchaceae	Extirpated in Berlin	1971	1971	1901-2000	20th century	terrestrial	3172902
364	Plants	Ferns and flowering plants	Linnaea borealis	Orobanchaceae	Extirpated in Berlin	1970	1970	1901-2000	20th century	terrestrial	3208719
365	Plants	Ferns and flowering plants	Liparis loeselii	Orobanchaceae	Extirpated in Berlin	1959	1959	1901-2000	20th century	aquatic/terrestrial	3290333
366	Plants	Ferns and flowering plants	Littorella uniflora	Fabaceae	Extirpated in Berlin	1859	1859	1801-1900	19th century	aquatic	NA
367	Plants	Ferns and flowering plants	Lolium remotum	Caryophyllaceae	Extirpated in Berlin	1859	1859	1801-1900	19th century	terrestrial	NA
368	Plants	Ferns and flowering plants	Lolium temulentum	Plantaginaceae	Extirpated in Berlin	1961	1961	1901-2000	20th century	terrestrial	3252691
369	Plants	Ferns and flowering plants	Luronium natans	Ericaceae	Extirpated in Berlin	1962	1962	1901-2000	20th century	aquatic	3235231
370	Plants	Ferns and flowering plants	Lycopodiella inundata	Montiaceae	Extirpated in Berlin	1950	1950	1901-2000	20th century	aquatic/terrestrial	3336026
371	Plants	Ferns and flowering plants	Lycopodium clavatum	Boraginaceae	Extirpated in Berlin	1992	1992	1901-2000	20th century	terrestrial	3465748
372	Plants	Ferns and flowering plants	Lysimachia nemorum	Orchidaceae	Extirpated in Berlin	1898	1898	1801-1900	19th century	terrestrial	1820000
373	Plants	Ferns and flowering plants	Lythrum hyssopifolia	Brassicaceae	Extirpated in Berlin	1995	1995	1901-2000	20th century	terrestrial	3471418
374	Plants	Ferns and flowering plants	Marrubium vulgare	Ranunculaceae	Extirpated in Berlin	1864	1864	1801-1900	19th century	terrestrial	632749
375	Plants	Ferns and flowering plants	Melampyrum arvense	Brassicaceae	Extirpated in Berlin	1859	1859	1801-1900	19th century	terrestrial	NA
376	Plants	Ferns and flowering plants	Melampyrum cristatum	Menyanthaceae	Extirpated in Berlin	1894	1894	1801-1900	19th century	terrestrial	NA
377	Plants	Ferns and flowering plants	Melampyrum nemorosum	Apiaceae	Extirpated in Berlin	1959	1959	1901-2000	20th century	terrestrial	3290333
378	Plants	Ferns and flowering plants	Melilotus altissimus	Onagraceae	Extirpated in Berlin	1859	1859	1801-1900	19th century	terrestrial	NA
379	Plants	Ferns and flowering plants	Minuartia viscosa	Fabaceae	Extirpated in Berlin	1881	1881	1801-1900	19th century	terrestrial	1156382
380	Plants	Ferns and flowering plants	Misopates orontium	Orchidaceae	Extirpated in Berlin	1859	1859	1801-1900	19th century	terrestrial	NA
381	Plants	Ferns and flowering plants	Moneses uniflora	Orchidaceae	Extirpated in Berlin	1975	1975	1901-2000	20th century	terrestrial	3083011
382	Plants	Ferns and flowering plants	Montia arvensis	Orchidaceae	Extirpated in Berlin	1890	1890	1801-1900	19th century	aquatic/terrestrial	1578794
383	Plants	Ferns and flowering plants	Myosotis discolor	Orchidaceae	Extirpated in Berlin	1996	1996	1901-2000	20th century	terrestrial	3458763
384	Plants	Ferns and flowering plants	Neottia nidusavis	Lamiaceae	Extirpated in Berlin	1978	1978	1901-2000	20th century	terrestrial	3038689
385	Plants	Ferns and flowering plants	Neslia paniculata	Orobanchaceae	Extirpated in Berlin	1956	1956	1901-2000	20th century	terrestrial	3345650
386	Plants	Ferns and flowering plants	Nigella arvensis	Orobanchaceae	Extirpated in Berlin	1859	1859	1801-1900	19th century	terrestrial	NA
387	Plants	Ferns and flowering plants	Noccaea caerulescens	Apiaceae	Extirpated in Berlin	1977	1977	1901-2000	20th century	terrestrial	3044968
388	Plants	Ferns and flowering plants	Nymphoides peltata	Thelypteridaceae	Extirpated in Berlin	1952	1952	1901-2000	20th century	aquatic	3374178
389	Plants	Ferns and flowering plants	Oenanthe fistulosa	Marsileaceae	Extirpated in Berlin	1994	1994	1901-2000	20th century	aquatic/terrestrial	3472009
390	Plants	Ferns and flowering plants	Oenothera suaveolens	Lentibulariaceae	Extirpated in Berlin	1956	1956	1901-2000	20th century	terrestrial	3345650
391	Plants	Ferns and flowering plants	Ononis spinosa	Orchidaceae	Extirpated in Berlin	1999	1999	1901-2000	20th century	terrestrial	3386667
392	Plants	Ferns and flowering plants	Orchis coriophora	Amaranthaceae	Extirpated in Berlin	1859	1859	1801-1900	19th century	terrestrial	NA
393	Plants	Ferns and flowering plants	Orchis morio	Dryopteridaceae	Extirpated in Berlin	1933	1933	1901-2000	20th century	terrestrial	4221024
394	Plants	Ferns and flowering plants	Orchis palustris	Potamogetonaceae	Extirpated in Berlin	1901	1901	1901-2000	20th century	aquatic/terrestrial	1893941
395	Plants	Ferns and flowering plants	Orchis pyramidalis	Potamogetonaceae	Extirpated in Berlin	1915	1915	1901-2000	20th century	terrestrial	1835094
396	Plants	Ferns and flowering plants	Origanum vulgare	Potamogetonaceae	Extirpated in Berlin	1987	1987	1901-2000	20th century	terrestrial	3273630
397	Plants	Ferns and flowering plants	Orobanche arenaria	Potamogetonaceae	Extirpated in Berlin	1900	1900	1801-1900	19th century	terrestrial	1888848
398	Plants	Ferns and flowering plants	Pedicularis sylvatica	Rosaceae	Extirpated in Berlin	1859	1859	1801-1900	19th century	terrestrial	NA
399	Plants	Ferns and flowering plants	Peucedanum cervaria	Lamiaceae	Extirpated in Berlin	1859	1859	1801-1900	19th century	terrestrial	NA
400	Plants	Ferns and flowering plants	Phegopteris connectilis	Asteraceae	Extirpated in Berlin	1987	1987	1901-2000	20th century	terrestrial	3273630
401	Plants	Ferns and flowering plants	Pilularia globulifera	Boraginaceae	Extirpated in Berlin	1977	1977	1901-2000	20th century	aquatic/terrestrial	3044968
402	Plants	Ferns and flowering plants	Pinguicula vulgaris	Ranunculaceae	Extirpated in Berlin	1949	1949	1901-2000	20th century	aquatic/terrestrial	3328193
403	Plants	Ferns and flowering plants	Platanthera chlorantha	Ranunculaceae	Extirpated in Berlin	1930	1930	1901-2000	20th century	terrestrial	4332834
404	Plants	Ferns and flowering plants	Polycnemum arvense	Ranunculaceae	Extirpated in Berlin	1896	1896	1801-1900	19th century	terrestrial	NA
405	Plants	Ferns and flowering plants	Polystichum aculeatum	Ericaceae	Extirpated in Berlin	1977	1977	1901-2000	20th century	terrestrial	3044968
406	Plants	Ferns and flowering plants	Potamogeton gramineus	Linaceae	Extirpated in Berlin	1992	1992	1901-2000	20th century	aquatic	3465748
407	Plants	Ferns and flowering plants	Potamogeton lucensaepraelongus	Ranunculaceae	Extirpated in Berlin	1898	1898	1801-1900	19th century	aquatic	1820000
408	Plants	Ferns and flowering plants	Potamogeton nitens	Ranunculaceae	Extirpated in Berlin	1913	1913	1901-2000	20th century	aquatic	2079156
409	Plants	Ferns and flowering plants	Potamogeton praelongus	Ranunculaceae	Extirpated in Berlin	1900	1900	1801-1900	19th century	aquatic	1888848
410	Plants	Ferns and flowering plants	Potamogeton rutilus	Ranunculaceae	Extirpated in Berlin	1864	1864	1801-1900	19th century	aquatic	632749
411	Plants	Ferns and flowering plants	Potentilla collina	Orobanchaceae	Extirpated in Berlin	1888	1888	1801-1900	19th century	terrestrial	1470230
412	Plants	Ferns and flowering plants	Prunella grandiflora	Brassicaceae	Extirpated in Berlin	1894	1894	1801-1900	19th century	terrestrial	NA
413	Plants	Ferns and flowering plants	Pulicaria dysenterica	Rosaceae	Extirpated in Berlin	1999	1999	1901-2000	20th century	terrestrial	3386667
414	Plants	Ferns and flowering plants	Pulmonaria obscura	Rosaceae	Extirpated in Berlin	1959	1959	1901-2000	20th century	terrestrial	3290333
415	Plants	Ferns and flowering plants	Pulsatilla patens	Rosaceae	Extirpated in Berlin	1859	1859	1801-1900	19th century	terrestrial	NA
416	Plants	Ferns and flowering plants	Pulsatilla vernalis	Rosaceae	Extirpated in Berlin	1859	1859	1801-1900	19th century	terrestrial	NA
417	Plants	Ferns and flowering plants	Pulsatilla vulgaris	Polygonaceae	Extirpated in Berlin	1856	1856	1801-1900	19th century	terrestrial	NA
418	Plants	Ferns and flowering plants	Pyrola rotundifolia	Polygonaceae	Extirpated in Berlin	1989	1989	1901-2000	20th century	terrestrial	3409737
419	Plants	Ferns and flowering plants	Radiola linoides	Salicaceae	Extirpated in Berlin	1947	1947	1901-2000	20th century	aquatic/terrestrial	3271179
420	Plants	Ferns and flowering plants	Ranunculus acris subsp friesianus	Salviniaceae	Extirpated in Berlin	1969	1969	1901-2000	20th century	terrestrial	3218112
421	Plants	Ferns and flowering plants	Ranunculus arvensis	Primulaceae	Extirpated in Berlin	1922	1922	1901-2000	20th century	terrestrial	3953920
422	Plants	Ferns and flowering plants	Ranunculus suborbicularis	Apiaceae	Extirpated in Berlin	1841	1841	1801-1900	19th century	terrestrial	NA
423	Plants	Ferns and flowering plants	Ranunculus polyanthemos	Scheuchzeriaceae	Extirpated in Berlin	1946	1946	1901-2000	20th century	terrestrial	3213966
424	Plants	Ferns and flowering plants	Rhinanthus serotinus subsp vernalis	Cyperaceae	Extirpated in Berlin	1953	1953	1901-2000	20th century	terrestrial	3367406
425	Plants	Ferns and flowering plants	Rorippa anceps s str.	Poaceae	Extirpated in Berlin	1970	1970	1901-2000	20th century	aquatic/terrestrial	3208719
426	Plants	Ferns and flowering plants	Rosa marginata	Lamiaceae	Extirpated in Berlin	2001	2001	2001-now	21th century	terrestrial	3388434
427	Plants	Ferns and flowering plants	Rubus decurrentispinus	Crassulaceae	Extirpated in Berlin	1984	1984	1901-2000	20th century	terrestrial	3045456
428	Plants	Ferns and flowering plants	Rubus franconicus	Selaginellaceae	Extirpated in Berlin	1995	1995	1901-2000	20th century	terrestrial	3471418
429	Plants	Ferns and flowering plants	Rubus sorbicus	Asteraceae	Extirpated in Berlin	1987	1987	1901-2000	20th century	terrestrial	3273630
430	Plants	Ferns and flowering plants	Rumex aquaticus	Asteraceae	Extirpated in Berlin	1992	1992	1901-2000	20th century	aquatic/terrestrial	3465748
431	Plants	Ferns and flowering plants	Rumex confertus	Rubiaceae	Extirpated in Berlin	2006	2006	2001-now	21th century	terrestrial	3404037
432	Plants	Ferns and flowering plants	Salix repens subsp dunensis	Apiaceae	Extirpated in Berlin	1888	1888	1801-1900	19th century	terrestrial	1470230
433	Plants	Ferns and flowering plants	Salvinia natans	Caryophyllaceae	Extirpated in Berlin	1982	1982	1901-2000	20th century	aquatic	3042612
434	Plants	Ferns and flowering plants	Samolus valerandi	Caryophyllaceae	Extirpated in Berlin	1884	1884	1801-1900	19th century	aquatic/terrestrial	1263196
435	Plants	Ferns and flowering plants	Sanicula europaea	Orchidaceae	Extirpated in Berlin	1980	1980	1901-2000	20th century	terrestrial	1122330
436	Plants	Ferns and flowering plants	Scheuchzeria palustris	Lamiaceae	Extirpated in Berlin	1959	1959	1901-2000	20th century	terrestrial	3290333
437	Plants	Ferns and flowering plants	Schoenoplectus supinus	Lamiaceae	Extirpated in Berlin	1855	1855	1801-1900	19th century	aquatic/terrestrial	447483
438	Plants	Ferns and flowering plants	Scolochloa festucacea	Caryophyllaceae	Extirpated in Berlin	1958	1958	1901-2000	20th century	aquatic/terrestrial	3316353
439	Plants	Ferns and flowering plants	Scutellaria hastifolia	Poaceae	Extirpated in Berlin	1993	1993	1901-2000	20th century	aquatic/terrestrial	3475392
440	Plants	Ferns and flowering plants	Sedum villosum	Gentianaceae	Extirpated in Berlin	1859	1859	1801-1900	19th century	aquatic/terrestrial	NA
441	Plants	Ferns and flowering plants	Selaginella apoda	Poaceae	Extirpated in Berlin	1974	1974	1901-2000	20th century	aquatic/terrestrial	3118134
442	Plants	Ferns and flowering plants	Senecio aquaticus	Asteraceae	Extirpated in Berlin	1995	1995	1901-2000	20th century	aquatic/terrestrial	3471418
443	Plants	Ferns and flowering plants	Senecio erraticus	Asteraceae	Extirpated in Berlin	1958	1958	1901-2000	20th century	aquatic/terrestrial	3316353
444	Plants	Ferns and flowering plants	Sherardia arvensis	Asteraceae	Extirpated in Berlin	1881	1881	1801-1900	19th century	terrestrial	1156382
445	Plants	Ferns and flowering plants	Silaum silaus	Asteraceae	Extirpated in Berlin	1981	1981	1901-2000	20th century	terrestrial	3050974
446	Plants	Ferns and flowering plants	Silene dichotoma	Asteraceae	Extirpated in Berlin	1989	1989	1901-2000	20th century	terrestrial	3409737
447	Plants	Ferns and flowering plants	Spergula pentandra	Taxaceae	Extirpated in Berlin	1897	1897	1801-1900	19th century	terrestrial	NA
448	Plants	Ferns and flowering plants	Spiranthes spiralis	Ranunculaceae	Extirpated in Berlin	1859	1859	1801-1900	19th century	terrestrial	NA
449	Plants	Ferns and flowering plants	Stachys arvensis	Thesiaceae	Extirpated in Berlin	1859	1859	1801-1900	19th century	terrestrial	NA
450	Plants	Ferns and flowering plants	Stachys recta	Thesiaceae	Extirpated in Berlin	1859	1859	1801-1900	19th century	terrestrial	NA
451	Plants	Ferns and flowering plants	Stellaria crassifolia	Tofieldiaceae	Extirpated in Berlin	1892	1892	1801-1900	19th century	aquatic/terrestrial	1657034
452	Plants	Ferns and flowering plants	Stipa borysthenica subsp borysthenica	Asteraceae	Extirpated in Berlin	1953	1953	1901-2000	20th century	terrestrial	3367406
453	Plants	Ferns and flowering plants	Swertia perennis	Lythraceae	Extirpated in Berlin	2005	2005	2001-now	21th century	aquatic/terrestrial	3395189
454	Plants	Ferns and flowering plants	Taraxacum sect Celtica	Fabaceae	Extirpated in Berlin	1995	1995	1901-2000	20th century	aquatic/terrestrial	3471418
455	Plants	Ferns and flowering plants	Taraxacum nordstedtii	Fabaceae	Extirpated in Berlin	1995	1995	1901-2000	20th century	terrestrial	3471418
456	Plants	Ferns and flowering plants	Taraxacum tortilobum	Juncaginaceae	Extirpated in Berlin	1871	1871	1801-1900	19th century	terrestrial	826341
457	Plants	Ferns and flowering plants	Taraxacum sect palustria	Ranunculaceae	Extirpated in Berlin	1869	1869	1801-1900	19th century	aquatic/terrestrial	NA
458	Plants	Ferns and flowering plants	Taraxacum germanicum	Lentibulariaceae	Extirpated in Berlin	1869	1869	1801-1900	19th century	terrestrial	NA
459	Plants	Ferns and flowering plants	Taraxacum trilobifolium	Ericaceae	Extirpated in Berlin	1850	1850	1801-1900	19th century	aquatic/terrestrial	400000
460	Plants	Ferns and flowering plants	Taxus baccata	Caprifoliaceae	Extirpated in Berlin	1790-1800	NA	1701-1800	18th century	terrestrial	NA
461	Plants	Ferns and flowering plants	Thalictrum simplex	Caprifoliaceae	Extirpated in Berlin	1907	1907	1901-2000	20th century	terrestrial	2076437
462	Plants	Ferns and flowering plants	Thesium ebracteatum	Caprifoliaceae	Extirpated in Berlin	1885	1885	1801-1900	19th century	terrestrial	1315287
463	Plants	Ferns and flowering plants	Thesium linophyllon	Caprifoliaceae	Extirpated in Berlin	1859	1859	1801-1900	19th century	terrestrial	NA
464	Plants	Ferns and flowering plants	Thymus oblongifolius	Plantaginaceae	Extirpated in Berlin	1993	1993	1901-2000	20th century	terrestrial	3475392
465	Plants	Ferns and flowering plants	Tofieldia calyculata	Plantaginaceae	Extirpated in Berlin	1914	1914	1901-2000	20th century	aquatic/terrestrial	1945684
466	Plants	Ferns and flowering plants	Tragopogon orientalis	Violaceae	Extirpated in Berlin	1996	1996	1901-2000	20th century	terrestrial	3458763
467	Plants	Ferns and flowering plants	Trapa natans	Poaceae	Extirpated in Berlin	1975	1975	1901-2000	20th century	aquatic	3083011
468	Plants	Ferns and flowering plants	Trifolium aureum	Asteraceae	Extirpated in Berlin	1998	1998	1901-2000	20th century	terrestrial	3398822
469	Plants	Ferns and flowering plants	Trifolium montanum	Fabaceae	Extirpated in Berlin	2004	2004	2001-now	21th century	terrestrial	3387828
470	Plants	Ferns and flowering plants	Triglochin maritima	Juncaginaceae	Extirpated in Berlin	1962	1962	1901-2000	20th century	aquatic/terrestrial	3235231
471	Plants	Ferns and flowering plants	Trollius europaeus	Ranunculaceae	Extirpated in Berlin	1978	1978	1901-2000	20th century	terrestrial	3038689
472	Plants	Ferns and flowering plants	Utricularia intermedia	Lentibulariaceae	Extirpated in Berlin	1989	1989	1901-2000	20th century	aquatic	3409737
473	Plants	Ferns and flowering plants	Vaccinium aeintermedium	Ericaceae	Extirpated in Berlin	2004	2004	2001-now	21th century	terrestrial	3387828
474	Plants	Ferns and flowering plants	Vaccinium macrocarpon	Caprifoliaceae	Extirpated in Berlin	1992	1992	1901-2000	20th century	aquatic/terrestrial	3465748
475	Plants	Ferns and flowering plants	Valeriana excelsa subsp sambucifolia	Caprifoliaceae	Extirpated in Berlin	1974	1974	1901-2000	20th century	terrestrial	3118134
476	Plants	Ferns and flowering plants	Valerianella carinata	Caprifoliaceae	Extirpated in Berlin	2005	2005	2001-now	21th century	terrestrial	3395189
477	Plants	Ferns and flowering plants	Valerianella dentata	Caprifoliaceae	Extirpated in Berlin	1965	1965	1901-2000	20th century	terrestrial	3274500
478	Plants	Ferns and flowering plants	Valerianella rimosa	Plantaginaceae	Extirpated in Berlin	1900	1900	1801-1900	19th century	terrestrial	1888848
479	Plants	Ferns and flowering plants	Veronica opaca	Plantaginaceae	Extirpated in Berlin	1881	1881	1801-1900	19th century	terrestrial	1156382
480	Plants	Ferns and flowering plants	Veronica teucrium	Violaceae	Extirpated in Berlin	1881	1881	1801-1900	19th century	terrestrial	1156382
481	Plants	Ferns and flowering plants	Viola stagnina	Poaceae	Extirpated in Berlin	1984	1984	1901-2000	20th century	terrestrial	3045456
482	Plants	Ferns and flowering plants	Vulpia bromoides	Asteraceae	Extirpated in Berlin	1992	1992	1901-2000	20th century	terrestrial	3465748
483	Plants	Ferns and flowering plants	Xanthium strumarium	Asteraceae	Extirpated in Berlin	1986	1986	1901-2000	20th century	terrestrial	3115473
484	Reptiles	Reptilia	Emys orbicularis	Emydidae	Extirpated in Berlin	after 1920	NA	1901-2000	20th century	terrestrial	NA
485	Amphibes	Amphibia	Hyla arborea	Hylidae	Extirpated in Berlin	before 1960	NA	1901-2000	20th century	aquatic/terrestrial	NA
486	Amphibes	Amphibia	Pelophylax lessonae	Ranidae	Extirpated in Berlin	1991	1991	1901-2000	20th century	aquatic/terrestrial	3446031
487	Fish_lampreys	Fish and lampreys	Lampetra planeri	Petromyzontidae		1920	1920	1901-2000	20th century	aquatic	3879409
488	Fish_lampreys	Fish and lampreys	Barbus barbus	Cyprinidae		1965	1965	1901-2000	20th century	aquatic	3274500
489	Fish_lampreys	Fish and lampreys	Acipenser sturio	Acipenseridae		1868	1868	1801-1900	19th century	aquatic	NA
490	Fish_lampreys	Fish and lampreys	Lampetra fluviatilis	Petromyzontidae		1875	1875	1801-1900	19th century	aquatic	966858
491	Fish_lampreys	Fish and lampreys	Salmo salar	Salmonidae		1787	1787	1701-1800	18th century	aquatic	146167
492	Fish_lampreys	Fish and lampreys	Petromyzon marinus	Petromyzontidae		1868	1868	1801-1900	19th century	aquatic	NA
493	Fish_lampreys	Fish and lampreys	Vimba vimba	Cyprinidae		1882	1882	1801-1900	19th century	aquatic	1192073
494	Molluscs	Molluscs	Gyraulus rossmaessleri	Planorbidae	Extirpated in Berlin	before 1980	NA	1901-2000	20th century	aquatic	NA
495	Molluscs	Molluscs	Myxas glutinosa	Lymnaeidae	Extirpated in Berlin	1954	1954	1901-2000	20th century	aquatic	3350957
496	Molluscs	Molluscs	Chondrula tridens	Enidae	Extirpated in Berlin	before 1950	NA	1901-2000	20th century	terrestrial	NA
497	Molluscs	Molluscs	Helicigona lapicida	Helicidae	Extirpated in Berlin	1886	1886	1801-1900	19th century	terrestrial	1362458
498	Molluscs	Molluscs	Platyla polita	Aciculidae	Extirpated in Berlin	1933	1933	1901-2000	20th century	terrestrial	4221024
499	Molluscs	Molluscs	Vertigo geyeri	Vertiginidae	Extirpated in Berlin	before 1950	NA	1901-2000	20th century	terrestrial	NA
500	Molluscs	Molluscs	Pisidium pulchellum	Sphaeriidae	Extirpated in Berlin	before 1950	NA	1901-2000	20th century	aquatic	NA
501	Molluscs	Molluscs	Unio crassus	Unionidae	Extirpated in Berlin	before 1993	NA	1901-2000	20th century	aquatic	NA
502	Mammalia	Mammalia	Barbastella barbastellus	Vespertilionidae	Extirpated in Berlin	1975	1975	1901-2001	20th century	terrestrial	3083011
503	Mammalia	Mammalia	Cricetus cricetus	Cricetidae	Extirpated in Berlin	1950-1959	NA	1901-2000	20th century	terrestrial	NA
504	Mammalia	Mammalia	Rattus rattus	Muridae	Extirpated in Berlin	early 1960s	NA	1901-2000	20th century	terrestrial	NA
505	Mammalia	Mammalia	Cervus elaphus	Cervidae	Extirpated in Berlin	1601-1700	NA	1601-1700	17th century	terrestrial	NA
506	Birds	Aves	Anas clypeata	Anatidae	Extirpated in Berlin	2012	2012	2001-now	21th century	terrestrial	3375222
507	Birds	Aves	Aythya nyroca	Anatidae	Extirpated in Berlin	before 1875	NA	1801-1900	19th century	terrestrial	NA
508	Birds	Aves	Mergus merganser	Anatidae	Extirpated in Berlin	1945	1945	1901-2000	20th century	terrestrial	3064629
509	Birds	Aves	Perdix perdix	Phasianidae	Extirpated in Berlin	1996	1996	1901-2000	20th century	terrestrial	3458763
510	Birds	Aves	Tetrao terix	Phasianidae	Extirpated in Berlin	1891	1891	1801-1900	19th century	terrestrial	1624313
511	Birds	Aves	Ciconia nigra	Ciconiidae	Extirpated in Berlin	1900	1900	1801-1900	19th century	terrestrial	1888848
512	Birds	Aves	Pandion haliaetus	Pandionidae	Extirpated in Berlin	1875	1875	1801-1900	19th century	terrestrial	966858
513	Birds	Aves	Aquila pomarina	Accipitridae	Extirpated in Berlin	1893	1893	1801-1900	19th century	terrestrial	1682172
514	Birds	Aves	Circus cyaneus	Accipitridae	Extirpated in Berlin	before 1900	NA	1801-1900	19th century	terrestrial	NA
515	Birds	Aves	Circus pygargus	Accipitridae	Extirpated in Berlin	before 1900	NA	1801-1900	19th century	terrestrial	NA
516	Birds	Aves	Otis tarda	Otididae	Extirpated in Berlin	before 1925	NA	1901-2000	20th century	terrestrial	NA
517	Birds	Aves	Porzana porzana	Rallidae	Extirpated in Berlin	2011	2011	2001-now	21th century	terrestrial	3326002
518	Birds	Aves	Porzana parva	Rallidae	Extirpated in Berlin	2011	2011	2001-now	21th century	terrestrial	3326002
519	Birds	Aves	Burhinus oedicnemus	Burhinidae	Extirpated in Berlin	before 1945	NA	1901-2000	20th century	terrestrial	NA
520	Birds	Aves	Numenius arquata	Scolopacidae	Extirpated in Berlin	1878	1878	1801-1900	19th century	terrestrial	NA
521	Birds	Aves	Actitis hypoleucos	Scolopacidae	Extirpated in Berlin	1972	1972	1901-2000	20th century	terrestrial	3152489
522	Birds	Aves	Tringa totanus	Scolopacidae	Extirpated in Berlin	1878	1878	1801-1900	19th century	terrestrial	NA
523	Birds	Aves	Tringa ochropus	Scolopacidae	Extirpated in Berlin	1860	1860	1801-1900	19th century	terrestrial	NA
524	Birds	Aves	Philomachus pugnax	Scolopacidae	Extirpated in Berlin	before 1900	NA	1801-1900	19th century	terrestrial	NA
525	Birds	Aves	Sternula albifrons	Laridae	Extirpated in Berlin	1878	1878	1801-1900	19th century	terrestrial	NA
526	Birds	Aves	Sterna hirundo	Laridae	Extirpated in Berlin	1878	1878	1801-1900	19th century	terrestrial	NA
527	Birds	Aves	Streptopelia turtur	Columbidae	Extirpated in Berlin	before 1945	NA	1901-2000	20th century	terrestrial	NA
528	Birds	Aves	Athene noctua	Strigidae	Extirpated in Berlin	1969	1969	1901-2000	20th century	terrestrial	3218112
529	Birds	Aves	Caprimulgus europaeus	Caprimulgidae	Extirpated in Berlin	1926	1926	1901-2000	20th century	terrestrial	4125824
530	Birds	Aves	Coracias garrulus	Coraciidae	Extirpated in Berlin	1955	1955	1901-2000	20th century	terrestrial	3343182
531	Birds	Aves	Upupa epops	Upupidae	Extirpated in Berlin	1993	1993	1901-2000	20th century	terrestrial	3475392
532	Birds	Aves	Lanius senator	Laniidae	Extirpated in Berlin	1890	1890	1801-1900	19th century	terrestrial	1578794
533	Birds	Aves	Lanius minor	Laniidae	Extirpated in Berlin	1921	1921	1901-2000	20th century	terrestrial	3914151
534	Birds	Aves	Lanius excubitor	Laniidae	Extirpated in Berlin	1995	1995	1901-2000	20th century	terrestrial	3471418
535	Birds	Aves	Turdus pilaris	Turdidae	Extirpated in Berlin	2009	2009	2001-now	21th century	terrestrial	3442675
536	Birds	Aves	Luscinia svecica	Muscicapidae	Extirpated in Berlin	1993	1993	1901-2000	20th century	terrestrial	3475392
537	Birds	Aves	Emberiza hortulana	Emberizidae	Extirpated in Berlin	1967	1967	1901-2000	20th century	terrestrial	3245325
538	Arthropods	Macrolepidoptera	Pharmacis fusconebulosa	Hepialidae	Extirpated in Berlin	1973	1973	1901-2000	20th century	terrestrial	3136776
539	Arthropods	Macrolepidoptera	Heterogenea asella	Limacodidae	Extirpated in Berlin	1978	1978	1901-2000	20th century	terrestrial	3038689
540	Arthropods	Macrolepidoptera	Zygaena purpuralis	Zygaenidae	Extirpated in Berlin	before 1990	NA	1901-2000	20th century	terrestrial	NA
541	Arthropods	Macrolepidoptera	Malacosoma castrensis	Lasiocampidae	Extirpated in Berlin	1982	1982	1901-2000	20th century	terrestrial	3042612
542	Arthropods	Macrolepidoptera	Eriogaster lanestris	Lasiocampidae	Extirpated in Berlin	before 1900	NA	1801-1900	19th century	terrestrial	NA
543	Arthropods	Macrolepidoptera	Lasiocampa quercus	Lasiocampidae	Extirpated in Berlin	1973	1973	1901-2000	20th century	terrestrial	3136776
544	Arthropods	Macrolepidoptera	Trichiura crataegi	Lasiocampidae	Extirpated in Berlin	1975	1975	1901-2000	20th century	terrestrial	3083011
545	Arthropods	Macrolepidoptera	Gastropacha populifolia	Lasiocampidae	Extirpated in Berlin	1959	1959	1901-2000	20th century	terrestrial	3290333
546	Arthropods	Macrolepidoptera	Phyllodesma tremulifolia	Lasiocampidae	Extirpated in Berlin	1967	1967	1901-2000	20th century	terrestrial	3245325
547	Arthropods	Macrolepidoptera	Odonestis pruni	Lasiocampidae	Extirpated in Berlin	1975	1975	1901-2000	20th century	terrestrial	3083011
548	Arthropods	Macrolepidoptera	Lemonia dumi	Brahmaeidae	Extirpated in Berlin	1962	1962	1901-2000	20th century	terrestrial	3235231
549	Arthropods	Macrolepidoptera	Aglia tau	Saturniidae	Extirpated in Berlin	1970	1970	1901-2000	20th century	terrestrial	3208719
550	Arthropods	Macrolepidoptera	Saturnia pavonia	Saturniidae	Extirpated in Berlin	1970	1970	1901-2000	20th century	terrestrial	3208719
551	Arthropods	Macrolepidoptera	Hemaris tityus	Sphingidae	Extirpated in Berlin	1940	1940	1901-2000	20th century	terrestrial	4330810
552	Arthropods	Macrolepidoptera	Pyrgus carthami	Hesperiidae	Extirpated in Berlin	before 1900	NA	1801-1900	19th century	terrestrial	NA
553	Arthropods	Macrolepidoptera	Pyrgus alveus	Hesperiidae	Extirpated in Berlin	before 1900	NA	1801-1900	19th century	terrestrial	NA
554	Arthropods	Macrolepidoptera	Carterocephalus silvicola	Hesperiidae	Extirpated in Berlin	1980	1980	1901-2000	20th century	terrestrial	3048759
555	Arthropods	Macrolepidoptera	Lycaena helle	Lycaenidae	Extirpated in Berlin	1957	1957	1901-2000	20th century	terrestrial	3338561
556	Arthropods	Macrolepidoptera	Lycaena hippothoe	Lycaenidae	Extirpated in Berlin	1981	1981	1901-2000	20th century	terrestrial	3050974
557	Arthropods	Macrolepidoptera	Satyrium spini	Lycaenidae	Extirpated in Berlin	1957	1957	1901-2000	20th century	terrestrial	3338561
558	Arthropods	Macrolepidoptera	Polyommatus coridon	Lycaenidae	Extirpated in Berlin	1920	1920	1901-2000	20th century	terrestrial	3879409
559	Arthropods	Macrolepidoptera	Aricia eumedon	Lycaenidae	Extirpated in Berlin	before 1900	NA	1801-1900	19th century	terrestrial	NA
560	Arthropods	Macrolepidoptera	Plebejus argus	Lycaenidae	Extirpated in Berlin	1966	1966	1901-2000	20th century	terrestrial	3265398
561	Arthropods	Macrolepidoptera	Plebejus optilete	Lycaenidae	Extirpated in Berlin	1988	1988	1901-2000	20th century	terrestrial	3352848
562	Arthropods	Macrolepidoptera	Maculinea arion	Lycaenidae	Extirpated in Berlin	1930	1930	1901-2000	20th century	terrestrial	4332834
563	Arthropods	Macrolepidoptera	Maculinea teleius	Lycaenidae	Extirpated in Berlin	1961	1961	1901-2000	20th century	terrestrial	3252691
564	Arthropods	Macrolepidoptera	Maculinea nausithous	Lycaenidae	Extirpated in Berlin	before 1900	NA	1801-1900	19th century	terrestrial	NA
565	Arthropods	Macrolepidoptera	Maculinea alcon	Lycaenidae	Extirpated in Berlin	1935	1935	1901-2000	20th century	terrestrial	4226584
566	Arthropods	Macrolepidoptera	Pseudophilotes vicrama	Lycaenidae	Extirpated in Berlin	1949	1949	1901-2000	20th century	terrestrial	3328193
567	Arthropods	Macrolepidoptera	Cupido minimus	Lycaenidae	Extirpated in Berlin	before 1900	NA	1801-1900	19th century	terrestrial	NA
568	Arthropods	Macrolepidoptera	Boloria euphrosyne	Nymphalidae	Extirpated in Berlin	1974	1974	1901-2000	20th century	terrestrial	3118134
569	Arthropods	Macrolepidoptera	Boloria aquilonaris	Nymphalidae	Extirpated in Berlin	1968	1968	1901-2000	20th century	terrestrial	3225354
570	Arthropods	Macrolepidoptera	Argynnis aglaja	Nymphalidae	Extirpated in Berlin	1980	1980	1901-2000	20th century	terrestrial	3048759
571	Arthropods	Macrolepidoptera	Argynnis niobe	Nymphalidae	Extirpated in Berlin	1995	1995	1901-2000	20th century	terrestrial	3471418
572	Arthropods	Macrolepidoptera	Apatura iris	Nymphalidae	Extirpated in Berlin	1946	1946	1901-2000	20th century	terrestrial	3213966
573	Arthropods	Macrolepidoptera	Limenitis populi	Nymphalidae	Extirpated in Berlin	1974	1974	1901-2000	20th century	terrestrial	3118134
574	Arthropods	Macrolepidoptera	Melitaea didyma	Nymphalidae	Extirpated in Berlin	1971	1971	1901-2000	20th century	terrestrial	3172902
575	Arthropods	Macrolepidoptera	Melitaea diamina	Nymphalidae	Extirpated in Berlin	1968	1968	1901-2000	20th century	terrestrial	3225354
576	Arthropods	Macrolepidoptera	Euphydryas aurinia	Nymphalidae	Extirpated in Berlin	1961	1961	1901-2000	20th century	terrestrial	3252691
577	Arthropods	Macrolepidoptera	Lasiommata maera	Nymphalidae	Extirpated in Berlin	1960	1960	1901-2000	20th century	terrestrial	3274016
578	Arthropods	Macrolepidoptera	Coenonympha tullia	Nymphalidae	Extirpated in Berlin	1974	1974	1901-2000	20th century	terrestrial	3118134
579	Arthropods	Macrolepidoptera	Pyronia tithonus	Nymphalidae	Extirpated in Berlin	before 1900	NA	1801-1900	19th century	terrestrial	NA
580	Arthropods	Macrolepidoptera	Erebia aethiops	Nymphalidae	Extirpated in Berlin	before 1956	NA	1901-2000	20th century	terrestrial	NA
581	Arthropods	Macrolepidoptera	Erebia medusa	Nymphalidae	Extirpated in Berlin	before 1900	NA	1801-1900	19th century	terrestrial	NA
582	Arthropods	Macrolepidoptera	Hipparchia statilinus	Nymphalidae	Extirpated in Berlin	before 1900	NA	1801-1900	19th century	terrestrial	NA
583	Arthropods	Macrolepidoptera	Hipparchia alcyone	Nymphalidae	Extirpated in Berlin	1975	1975	1901-2000	20th century	terrestrial	3083011
584	Arthropods	Macrolepidoptera	Idaea pallidata	Geometridae	Extirpated in Berlin	before 1900	NA	1801-1900	19th century	terrestrial	NA
585	Arthropods	Macrolepidoptera	Scopula corrivalaria	Geometridae	Extirpated in Berlin	1963	1963	1901-2000	20th century	terrestrial	3251489
586	Arthropods	Macrolepidoptera	Scopula virgulata	Geometridae	Extirpated in Berlin	1970	1970	1901-2000	20th century	terrestrial	3208719
587	Arthropods	Macrolepidoptera	Scopula ornata	Geometridae	Extirpated in Berlin	1969	1969	1901-2000	20th century	terrestrial	3218112
588	Arthropods	Macrolepidoptera	Scopula decorata	Geometridae	Extirpated in Berlin	1900	1900	1901-2000	20th century	terrestrial	1888848
589	Arthropods	Macrolepidoptera	Rhodostrophia vibicaria	Geometridae	Extirpated in Berlin	1986	1986	1901-2000	20th century	terrestrial	3115473
590	Arthropods	Macrolepidoptera	Phibalapteryx virgata	Geometridae	Extirpated in Berlin	1949	1949	1901-2000	20th century	terrestrial	3328193
591	Arthropods	Macrolepidoptera	Scotopteryx moeniata	Geometridae	Extirpated in Berlin	1969	1969	1901-2000	20th century	terrestrial	3218112
592	Arthropods	Macrolepidoptera	Xanthorhoe biriviata	Geometridae	Extirpated in Berlin	1975	1975	1901-2000	20th century	terrestrial	3083011
593	Arthropods	Macrolepidoptera	Spargania luctuata	Geometridae	Extirpated in Berlin	1969	1969	1901-2000	20th century	terrestrial	3218112
594	Arthropods	Macrolepidoptera	Asthena anseraria	Geometridae	Extirpated in Berlin	1977	1977	1901-2000	20th century	terrestrial	3044968
595	Arthropods	Macrolepidoptera	Rheumaptera hastata	Geometridae	Extirpated in Berlin	before 1900	NA	1801-1900	19th century	terrestrial	NA
596	Arthropods	Macrolepidoptera	Triphosa dubitata	Geometridae	Extirpated in Berlin	1981	1981	1901-2000	20th century	terrestrial	3050974
597	Arthropods	Macrolepidoptera	Horisme aquata	Geometridae	Extirpated in Berlin	before 1900	NA	1801-1900	19th century	terrestrial	NA
598	Arthropods	Macrolepidoptera	Perizoma blandiata	Geometridae	Extirpated in Berlin	1961	1961	1901-2000	20th century	terrestrial	3252691
599	Arthropods	Macrolepidoptera	Perizoma albulata	Geometridae	Extirpated in Berlin	1992	1992	1901-2000	20th century	terrestrial	3465748
600	Arthropods	Macrolepidoptera	Pasiphila debiliata	Geometridae	Extirpated in Berlin	1962	1962	1901-2000	20th century	terrestrial	3235231
601	Arthropods	Macrolepidoptera	Eupithecia analoga	Geometridae	Extirpated in Berlin	1974	1974	1901-2000	20th century	terrestrial	3118134
602	Arthropods	Macrolepidoptera	Eupithecia pygmaeata	Geometridae	Extirpated in Berlin	1986	1986	1901-2000	20th century	terrestrial	3115473
603	Arthropods	Macrolepidoptera	Eupithecia pimpinellata	Geometridae	Extirpated in Berlin	1986	1986	1901-2000	20th century	terrestrial	3115473
604	Arthropods	Macrolepidoptera	Eupithecia trisignaria	Geometridae	Extirpated in Berlin	1960	1960	1901-2000	20th century	terrestrial	3274016
605	Arthropods	Macrolepidoptera	Eupithecia goossensiata	Geometridae	Extirpated in Berlin	1920	1920	1901-2000	20th century	terrestrial	3879409
606	Arthropods	Macrolepidoptera	Aplocera efformata	Geometridae	Extirpated in Berlin	1974	1974	1901-2000	20th century	terrestrial	3118134
607	Arthropods	Macrolepidoptera	Chesias rufata	Geometridae	Extirpated in Berlin	1988	1988	1901-2000	20th century	terrestrial	3352848
608	Arthropods	Macrolepidoptera	Macaria signaria	Geometridae	Extirpated in Berlin	1985	1985	1901-2000	20th century	terrestrial	3075670
609	Arthropods	Macrolepidoptera	Isturgia famula	Geometridae	Extirpated in Berlin	before 1900	NA	1801-1900	19th century	terrestrial	NA
610	Arthropods	Macrolepidoptera	Pachycnemia hippocastanaria	Geometridae	Extirpated in Berlin	before 1900	NA	1801-1900	19th century	terrestrial	NA
611	Arthropods	Macrolepidoptera	Epione vespertaria	Geometridae	Extirpated in Berlin	before 1900	NA	1801-1900	19th century	terrestrial	NA
612	Arthropods	Macrolepidoptera	Pseudopanthera macularia	Geometridae	Extirpated in Berlin	before 1955	NA	1901-2000	20th century	terrestrial	NA
613	Arthropods	Macrolepidoptera	Ennomos quercinaria	Geometridae	Extirpated in Berlin	1986	1986	1901-2000	20th century	terrestrial	3115473
614	Arthropods	Macrolepidoptera	Arichanna melanaria	Geometridae	Extirpated in Berlin	1961	1961	1901-2000	20th century	terrestrial	3252691
615	Arthropods	Macrolepidoptera	Fagivorina arenaria	Geometridae	Extirpated in Berlin	1940	1940	1901-2000	20th century	terrestrial	4330810
616	Arthropods	Macrolepidoptera	Paradarisa consonaria	Geometridae	Extirpated in Berlin	before 1955	NA	1901-2000	20th century	terrestrial	NA
617	Arthropods	Macrolepidoptera	Tephronia sepiaria	Geometridae	Extirpated in Berlin	1920	1920	1901-2000	20th century	terrestrial	3879409
618	Arthropods	Macrolepidoptera	Charissa ambiguata	Geometridae	Extirpated in Berlin	before 1950	NA	1901-2000	20th century	terrestrial	NA
619	Arthropods	Macrolepidoptera	Cleorodes lichenaria	Geometridae	Extirpated in Berlin	1940	1940	1901-2000	20th century	terrestrial	4330810
620	Arthropods	Macrolepidoptera	Perconia strigillaria	Geometridae	Extirpated in Berlin	1940	1940	1901-2000	20th century	terrestrial	4330810
621	Arthropods	Macrolepidoptera	Chlorissa viridata	Geometridae	Extirpated in Berlin	1940	1940	1901-2000	20th century	terrestrial	4330810
622	Arthropods	Macrolepidoptera	Notodonta torva	Notodontidae	Extirpated in Berlin	before 1900 or 1940	NA	NA	NA	terrestrial	NA
623	Arthropods	Macrolepidoptera	Drymonia obliterata	Notodontidae	Extirpated in Berlin	1939	1939	1901-2000	20th century	terrestrial	4330640
624	Arthropods	Macrolepidoptera	Nola aerugula	Nolidae	Extirpated in Berlin	before 1990	NA	1901-2000	20th century	terrestrial	NA
625	Arthropods	Macrolepidoptera	Laelia coenosa	Erebidae	Extirpated in Berlin	1900	1900	1801-1900	19th century	terrestrial	1888848
626	Arthropods	Macrolepidoptera	Gynaephora fascelina	Erebidae	Extirpated in Berlin	1975	1975	1901-2000	20th century	terrestrial	3083011
627	Arthropods	Macrolepidoptera	Orgyia recens	Erebidae	Extirpated in Berlin	1962	1962	1901-2000	20th century	terrestrial	3235231
628	Arthropods	Macrolepidoptera	Epatolmis luctifera	Erebidae	Extirpated in Berlin	1966	1966	1901-2000	20th century	terrestrial	3265398
629	Arthropods	Macrolepidoptera	Arctia festiva	Erebidae	Extirpated in Berlin	1936	1936	1901-2000	20th century	terrestrial	4267560
630	Arthropods	Macrolepidoptera	Arctia villica	Erebidae	Extirpated in Berlin	1960	1960	1901-2000	20th century	terrestrial	3274016
631	Arthropods	Macrolepidoptera	Hyphoraia aulica	Erebidae	Extirpated in Berlin	before 1858	NA	1801-1900	19th century	terrestrial	NA
632	Arthropods	Macrolepidoptera	Eilema lurideola	Erebidae	Extirpated in Berlin	1979	1979	1901-2000	20th century	terrestrial	3042504
633	Arthropods	Macrolepidoptera	Eilema palliatella	Erebidae	Extirpated in Berlin	before 1900	NA	1801-1900	19th century	terrestrial	NA
634	Arthropods	Macrolepidoptera	Setina irrorella	Erebidae	Extirpated in Berlin	before 1950	NA	1901-2000	20th century	terrestrial	NA
635	Arthropods	Macrolepidoptera	Dysauxes ancilla	Erebidae	Extirpated in Berlin	1952	1952	1901-2000	20th century	terrestrial	3374178
636	Arthropods	Macrolepidoptera	Idia calvaria	Erebidae	Extirpated in Berlin	1975	1975	1901-2000	20th century	terrestrial	3083011
637	Arthropods	Macrolepidoptera	Simplicia rectalis	Erebidae	Extirpated in Berlin	before 1900	NA	1801-1900	19th century	terrestrial	NA
638	Arthropods	Macrolepidoptera	Zanclognatha lunalis	Erebidae	Extirpated in Berlin	1958	1958	1901-2000	20th century	terrestrial	3316353
639	Arthropods	Macrolepidoptera	Lygephila viciae	Erebidae	Extirpated in Berlin	before 1900	NA	1801-1900	19th century	terrestrial	NA
640	Arthropods	Macrolepidoptera	Phytometra viridaria	Erebidae	Extirpated in Berlin	before 1955	NA	1901-2000	20th century	terrestrial	NA
641	Arthropods	Macrolepidoptera	Catephia alchymista	Erebidae	Extirpated in Berlin	1989	1989	1901-2000	20th century	terrestrial	3409737
642	Arthropods	Macrolepidoptera	amprotes c-aureum	Noctuidae	Extirpated in Berlin	1940	1940	1901-2000	20th century	terrestrial	4330810
643	Arthropods	Macrolepidoptera	Acontia lucida	Noctuidae	Extirpated in Berlin	before 1900	NA	1801-1900	19th century	terrestrial	NA
644	Arthropods	Macrolepidoptera	Acronicta strigosa	Noctuidae	Extirpated in Berlin	1940	1940	1901-2000	20th century	terrestrial	4330810
645	Arthropods	Macrolepidoptera	Acronicta menyanthidis	Noctuidae	Extirpated in Berlin	1940	1940	1901-2000	20th century	terrestrial	4330810
646	Arthropods	Macrolepidoptera	Panemeria tenebrata	Noctuidae	Extirpated in Berlin	1975	1975	1901-2000	20th century	terrestrial	3083011
647	Arthropods	Macrolepidoptera	Cucullia lactucae	Noctuidae	Extirpated in Berlin	before 1900	NA	1801-1900	19th century	terrestrial	NA
648	Arthropods	Macrolepidoptera	Cucullia asteris	Noctuidae	Extirpated in Berlin	before 1900	NA	1801-1900	19th century	terrestrial	NA
649	Arthropods	Macrolepidoptera	Amphipyra livida	Noctuidae	Extirpated in Berlin	before 1900	NA	1801-1900	19th century	terrestrial	NA
650	Arthropods	Macrolepidoptera	Periphanes delphinii	Noctuidae	Extirpated in Berlin	before 1900	NA	1801-1900	19th century	terrestrial	NA
651	Arthropods	Macrolepidoptera	Acosmetia caliginosa	Noctuidae	Extirpated in Berlin	before 1942	NA	1901-2000	20th century	terrestrial	NA
652	Arthropods	Macrolepidoptera	Bryophila domestica	Noctuidae	Extirpated in Berlin	before 1940	NA	1901-2000	20th century	terrestrial	NA
653	Arthropods	Macrolepidoptera	Athetis pallustris	Noctuidae	Extirpated in Berlin	1969	1969	1901-2000	20th century	terrestrial	3218112
654	Arthropods	Macrolepidoptera	Mormo maura	Noctuidae	Extirpated in Berlin	before 1900	NA	1801-1900	19th century	terrestrial	NA
655	Arthropods	Macrolepidoptera	Celaena haworthii	Noctuidae	Extirpated in Berlin	1950	1950	1901-2000	20th century	terrestrial	3336026
656	Arthropods	Macrolepidoptera	Eremobia ochroleuca	Noctuidae	Extirpated in Berlin	before 1942	NA	1901-2000	20th century	terrestrial	NA
657	Arthropods	Macrolepidoptera	Amphipoea lucens	Noctuidae	Extirpated in Berlin	before 1955	NA	1901-2000	20th century	terrestrial	NA
658	Arthropods	Macrolepidoptera	Globia algae	Noctuidae	Extirpated in Berlin	1954	1954	1901-2000	20th century	terrestrial	3350957
659	Arthropods	Macrolepidoptera	Pabulatrix pabulatricula	Noctuidae	Extirpated in Berlin	before 1900	NA	1801-1900	19th century	terrestrial	NA
660	Arthropods	Macrolepidoptera	Hyppa rectilinea	Noctuidae	Extirpated in Berlin	1974	1974	1901-2000	20th century	terrestrial	3118134
661	Arthropods	Macrolepidoptera	Agrochola ruticilla	Noctuidae	Extirpated in Berlin	1954	1954	1901-2000	20th century	terrestrial	3350957
662	Arthropods	Macrolepidoptera	Lithophane semibrunnea	Noctuidae	Extirpated in Berlin	1953	1953	1901-2000	20th century	terrestrial	3367406
663	Arthropods	Macrolepidoptera	Lithophane lamda	Noctuidae	Extirpated in Berlin	before 1900	NA	1801-1900	19th century	terrestrial	NA
664	Arthropods	Macrolepidoptera	Xylena solidaginis	Noctuidae	Extirpated in Berlin	1965	1965	1901-2000	20th century	terrestrial	3274500
665	Arthropods	Macrolepidoptera	Cosmia diffinis	Noctuidae	Extirpated in Berlin	1969	1969	1901-2000	20th century	terrestrial	3218112
666	Arthropods	Macrolepidoptera	Dicycla oo	Noctuidae	Extirpated in Berlin	before 1900	NA	1801-1900	19th century	terrestrial	NA
667	Arthropods	Macrolepidoptera	Aporophyla nigra	Noctuidae	Extirpated in Berlin	before 1900	NA	1801-1900	19th century	terrestrial	NA
668	Arthropods	Macrolepidoptera	Polymixis polymita	Noctuidae	Extirpated in Berlin	before 1900	NA	1801-1900	19th century	terrestrial	NA
669	Arthropods	Macrolepidoptera	Mniotype adusta	Noctuidae	Extirpated in Berlin	1950	1950	1901-2000	20th century	terrestrial	3336026
670	Arthropods	Macrolepidoptera	Orthosia opima	Noctuidae	Extirpated in Berlin	1980	1980	1901-2000	20th century	terrestrial	3048759
671	Arthropods	Macrolepidoptera	Coranarta cordigera	Noctuidae	Extirpated in Berlin	1956	1956	1901-2000	20th century	terrestrial	3345650
672	Arthropods	Macrolepidoptera	Lacanobia aliena	Noctuidae	Extirpated in Berlin	before 1900	NA	1801-1900	19th century	terrestrial	NA
673	Arthropods	Macrolepidoptera	Papestra biren	Noctuidae	Extirpated in Berlin	1959	1959	1901-2000	20th century	terrestrial	3290333
674	Arthropods	Macrolepidoptera	Hadena confusa	Noctuidae	Extirpated in Berlin	1940	1940	1901-2000	20th century	terrestrial	4330810
675	Arthropods	Macrolepidoptera	Hadena irregularis	Noctuidae	Extirpated in Berlin	before 1900	NA	1801-1900	19th century	terrestrial	NA
676	Arthropods	Macrolepidoptera	Actebia praecox	Noctuidae	Extirpated in Berlin	1978	1978	1901-2000	20th century	terrestrial	3038689
677	Arthropods	Macrolepidoptera	Euxoa cursoria	Noctuidae	Extirpated in Berlin	before 1900	NA	1801-1900	19th century	terrestrial	NA
678	Arthropods	Macrolepidoptera	Euxoa aquilina	Noctuidae	Extirpated in Berlin	1977	1977	1901-2000	20th century	terrestrial	3044968
679	Arthropods	Macrolepidoptera	Agrotis cinerea	Noctuidae	Extirpated in Berlin	1974	1974	1901-2000	20th century	terrestrial	3118134
680	Arthropods	Macrolepidoptera	Diarsia dahlii	Noctuidae	Extirpated in Berlin	before 1900	NA	1801-1900	19th century	terrestrial	NA
681	Arthropods	Macrolepidoptera	Violaphotia molothina	Noctuidae	Extirpated in Berlin	before 1900	NA	1801-1900	19th century	terrestrial	NA
682	Arthropods	Macrolepidoptera	Opigena polygona	Noctuidae	Extirpated in Berlin	1991	1991	1901-2000	20th century	terrestrial	3446031
683	Arthropods	Macrolepidoptera	Xestia stigmatica	Noctuidae	Extirpated in Berlin	before 1900	NA	1801-1900	19th century	terrestrial	NA
684	Arthropods	Macrolepidoptera	Xestia castanea	Noctuidae	Extirpated in Berlin	before 1900	NA	1801-1900	19th century	terrestrial	NA
685	Arthropods	Macrolepidoptera	Xestia ashworthii	Noctuidae	Extirpated in Berlin	before 1900	NA	1801-1900	19th century	terrestrial	NA
686	Arthropods	Macrolepidoptera	Eugraphe sigma	Noctuidae	Extirpated in Berlin	before 1900	NA	1801-1900	19th century	terrestrial	NA
687	Arthropods	Macrolepidoptera	Protolampra sobrina	Noctuidae	Extirpated in Berlin	before 1900	NA	1801-1900	19th century	terrestrial	NA
688	Arthropods	Bagmoths	Epichnopterix sieboldii	Psychidae	Extirpated in Berlin	1965	1965	1901-2000	20th century	terrestrial	3274500
689	Arthropods	Bagmoths	Acanthopsyche atra	Psychidae	Extirpated in Berlin	1982	1982	1901-2000	20th century	terrestrial	3042612
690	Arthropods	Bagmoths	Pachythelia villosella	Psychidae	Extirpated in Berlin	1963	1963	1901-2000	20th century	terrestrial	3251489
691	Arthropods	Bagmoths	Phalacropterix graslinella	Psychidae	Extirpated in Berlin	around 1900	1900	1801-1900	19th century	terrestrial	1888848
692	Arthropods	Bagmoths	Megalophanes viciella	Psychidae	Extirpated in Berlin	1966	1966	1901-2000	20th century	terrestrial	3265398
693	Arthropods	Caddisflies	Agapetus fuscipes	Glossosomatidae	Extirpated in Berlin	before 1882	NA	1801-1900	19th century	aquatic/terrestrial	NA
694	Arthropods	Caddisflies	Grammotaulius nitidus	Limnephilidae	Extirpated in Berlin	circa 1890	1890	1801-1900	19th century	aquatic/terrestrial	1578794
695	Arthropods	Caddisflies	Hydropsyche contubernalis	Hydropsychidae	Extirpated in Berlin	1889	1889	1801-1900	19th century	aquatic/terrestrial	1526061
696	Arthropods	Caddisflies	Limnephilus elegans	Limnephilidae	Extirpated in Berlin	before 1991	NA	1901-2000	20th century	aquatic/terrestrial	NA
697	Arthropods	Caddisflies	Limnephilus fuscinervis	Limnephilidae	Extirpated in Berlin	before 1909	NA	1901-2000	20th century	aquatic/terrestrial	NA
698	Arthropods	Caddisflies	Nemotaulius punctatolineatus	Limnephilidae	Extirpated in Berlin	1890	1890	1801-1900	19th century	aquatic/terrestrial	1578794
699	Arthropods	Caddisflies	Psychomyia pusilla	Psychomyiidae	Extirpated in Berlin	before 1914	NA	1901-2000	20th century	aquatic/terrestrial	NA
700	Arthropods	Snakeflies, alderflie, dobsonflie, and lacewings	Dichrostigma flavipes	Raphidiidae	Extirpated in Berlin	1960	1960	1901-2000	20th century	terrestrial	3274016
701	Arthropods	Snakeflies, alderflie, dobsonflie, and lacewings	Nineta inpunctata	Chrysopidae	Extirpated in Berlin	1981	1981	1901-2000	20th century	terrestrial	3050974
702	Arthropods	Snakeflies, alderflie, dobsonflie, and lacewings	Sympherobius fuscescens	Hemerobiidae	Extirpated in Berlin	1912	1912	1901-2000	20th century	terrestrial	2095030
703	Arthropods	Snakeflies, alderflie, dobsonflie, and lacewings	Mantispa styriaca	Mantispidae	Extirpated in Berlin	before 1900	NA	1801-1900	19th century	terrestrial	NA
704	Arthropods	Snakeflies, alderflie, dobsonflie, and lacewings	Distoleon tetragrammicus	Myrmeleontidae	Extirpated in Berlin	1912	1912	1901-2000	20th century	terrestrial	2095030
705	Arthropods	Dragonflies	Nehalennia speciosa	Coenagrionidae	Extirpated in Berlin	1900	1900	1801-1900	19th century	aquatic/terrestrial	1888848
706	Arthropods	Dragonflies	Onychogomphus forcipatus	Gomphidae	Extirpated in Berlin	1959	1959	1901-2000	20th century	aquatic/terrestrial	3290333
707	Arthropods	Dragonflies	Cordulegaster boltonii	Cordulegastridae	Extirpated in Berlin	1911	1911	1901-2000	20th century	aquatic/terrestrial	2084045
708	Arthropods	Dragonflies	Leucorrhinia dubia	Libellulidae	Extirpated in Berlin	1994	1994	1901-2000	20th century	aquatic/terrestrial	3472009
709	Arthropods	Bees and wasps	Pristaulacus gloriator	Aulacidae	Extirpated in Berlin	1930	1930	1901-2000	20th century	terrestrial	4332834
710	Arthropods	Bees and wasps	Chrysis fasciata	Masaridae	Extirpated in Berlin	1921 or 1997	NA	1901-2000	20th century	terrestrial	NA
711	Arthropods	Bees and wasps	Chrysis iris	Masaridae	Extirpated in Berlin	1996	1996	1801-1900	19th century	terrestrial	3458763
712	Arthropods	Bees and wasps	Chrysis mediata	Masaridae	Extirpated in Berlin	1995 to 1997	NA	1901-2000	20th century	terrestrial	NA
713	Arthropods	Bees and wasps	Chrysis ruddii	Masaridae	Extirpated in Berlin	1997	1997	1901-2000	20th century	terrestrial	3425759
714	Arthropods	Bees and wasps	Chrysis scutellaris	Masaridae	Extirpated in Berlin	NA	NA	NA	NA	terrestrial	NA
715	Arthropods	Bees and wasps	Chrysis sexdentata	Masaridae	Extirpated in Berlin	after 1857	NA	1801-1900	19th century	terrestrial	NA
716	Arthropods	Bees and wasps	Chrysura radians	Chrysididae	Extirpated in Berlin	1912	1912	1901-2000	20th century	terrestrial	2095030
717	Arthropods	Bees and wasps	Elampus bidens	Chrysididae	Extirpated in Berlin	1856	1856	1801-1900	19th century	terrestrial	NA
718	Arthropods	Bees and wasps	Elampus constrictus	Chrysididae	Extirpated in Berlin	NA	NA	NA	NA	terrestrial	NA
719	Arthropods	Bees and wasps	Euchroeus purpuratus	Chrysididae	Extirpated in Berlin	1995	1995	1901-2000	20th century	terrestrial	3471418
720	Arthropods	Bees and wasps	Omalus biaccinctus	Chrysididae	Extirpated in Berlin	1952	1952	1901-2000	20th century	terrestrial	3374178
721	Arthropods	Bees and wasps	Parnopes grandior	Chrysididae	Extirpated in Berlin	1997	NA	1901-2000	20th century	terrestrial	3425759
722	Arthropods	Bees and wasps	Spinolia unicolor	Chrysididae	Extirpated in Berlin	1994	NA	1901-2000	20th century	terrestrial	3472009
723	Arthropods	Bees and wasps	Dasylabris maura	Mutillidae	Extirpated in Berlin	1995	NA	1901-2000	20th century	terrestrial	3471418
724	Arthropods	Bees and wasps	Methocha articulata	Tiphiidae	Extirpated in Berlin	before 2002	NA	1901-2000	20th century	terrestrial	NA
725	Arthropods	Bees and wasps	Tiphia minuta	Tiphiidae	Extirpated in Berlin	beginning 20th century	NA	1901-2000	20th century	terrestrial	NA
726	Arthropods	Bees and wasps	Tiphia villosa	Tiphiidae	Extirpated in Berlin	NA	NA	NA	NA	terrestrial	NA
727	Arthropods	Bees and wasps	Allodynerus rossii	Eumenidae	Extirpated in Berlin	1997	NA	1901-2000	20th century	terrestrial	3425759
728	Arthropods	Bees and wasps	Ancistrocerus antilope	Vespidae	Extirpated in Berlin	1801-1900	NA	1801-1900	19th century	terrestrial	NA
729	Arthropods	Bees and wasps	Ancistrocerus parietum	Vespidae	Extirpated in Berlin	NA	NA	NA	NA	terrestrial	NA
730	Arthropods	Bees and wasps	Ancistrocerus scoticus	Vespidae	Extirpated in Berlin	last century	NA	1801-1900	19th century	terrestrial	NA
731	Arthropods	Bees and wasps	Discoelius zonalis	Eumenidae	Extirpated in Berlin	NA	NA	NA	NA	terrestrial	NA
732	Arthropods	Bees and wasps	Microdynerus timidus	Eumenidae	Extirpated in Berlin	1889	1889	1801-1900	19th century	terrestrial	1526061
733	Arthropods	Bees and wasps	Stenodynerus xanthomelas	Eumenidae	Extirpated in Berlin	NA	NA	NA	NA	terrestrial	NA
734	Arthropods	Bees and wasps	Arachnospila alvarabnormis	Pompilidae	Extirpated in Berlin	NA	NA	NA	NA	terrestrial	NA
735	Arthropods	Bees and wasps	Arachnospila fuscomarginata	Pompilidae	Extirpated in Berlin	before 1999	NA	1901-2000	20th century	terrestrial	NA
736	Arthropods	Bees and wasps	Arachnospila hedickei	Pompilidae	Extirpated in Berlin	1992	NA	1901-2000	20th century	terrestrial	3465748
737	Arthropods	Bees and wasps	Arachnospila minutula	Pompilidae	Extirpated in Berlin	NA	NA	NA	NA	terrestrial	NA
738	Arthropods	Bees and wasps	Arachnospila virgilabnormis	Pompilidae	Extirpated in Berlin	before 2001	NA	1901-2000	20th century	terrestrial	NA
739	Arthropods	Bees and wasps	Arachnospila westerlundi	Pompilidae	Extirpated in Berlin	1983	1983	1901-2000	20th century	terrestrial	3040035
740	Arthropods	Bees and wasps	Batozonellus lacerticida	Pompilidae	Extirpated in Berlin	NA	NA	NA	NA	terrestrial	NA
741	Arthropods	Bees and wasps	Ceropales albicinctus	Pompilidae	Extirpated in Berlin	NA	NA	NA	NA	terrestrial	NA
742	Arthropods	Bees and wasps	Ceropales maculatus	Pompilidae	Extirpated in Berlin	NA	NA	NA	NA	terrestrial	NA
743	Arthropods	Bees and wasps	Cryptocheilus fabricii	Pompilidae	Extirpated in Berlin	NA	NA	NA	NA	terrestrial	NA
744	Arthropods	Bees and wasps	Evagetes proximus	Pompilidae	Extirpated in Berlin	before 2001	NA	1901-2000	20th century	terrestrial	NA
745	Arthropods	Bees and wasps	Priocnemis hankoi	Pompilidae	Extirpated in Berlin	1996	NA	1901-2000	20th century	terrestrial	3458763
746	Arthropods	Bees and wasps	Priocnemis schioedtei	Pompilidae	Extirpated in Berlin	NA	NA	NA	NA	terrestrial	NA
747	Arthropods	Bees and wasps	Podalonia luffii	Sphecidae	Extirpated in Berlin	before 2001	NA	1901-2000	20th century	terrestrial	NA
748	Arthropods	Bees and wasps	Sphex funerarius	Sphecidae	Extirpated in Berlin	NA	NA	NA	NA	terrestrial	NA
749	Arthropods	Bees and wasps	Brachystegus scalaris	Crabronidae	Extirpated in Berlin	1937	1937	1901-2000	20th century	terrestrial	4314432
750	Arthropods	Bees and wasps	Crossocerus capitosus	Crabronidae	Extirpated in Berlin	NA	NA	NA	NA	terrestrial	NA
751	Arthropods	Bees and wasps	Crossocerus dimidiatus	Crabronidae	Extirpated in Berlin	NA	NA	NA	NA	terrestrial	NA
752	Arthropods	Bees and wasps	Crossocerus tarsatus	Crabronidae	Extirpated in Berlin	NA	NA	NA	NA	terrestrial	NA
753	Arthropods	Bees and wasps	Ectemnius borealis	Crabronidae	Extirpated in Berlin	NA	NA	NA	NA	terrestrial	NA
754	Arthropods	Bees and wasps	Ectemnius confinis	Crabronidae	Extirpated in Berlin	NA	NA	NA	NA	terrestrial	NA
755	Arthropods	Bees and wasps	Ectemnius fossorius	Crabronidae	Extirpated in Berlin	1995	1995	1901-2000	20th century	terrestrial	3471418
756	Arthropods	Bees and wasps	Ectemnius rugifer	Crabronidae	Extirpated in Berlin	1987	1987	1901-2000	20th century	terrestrial	3273630
757	Arthropods	Bees and wasps	Gorytes albidulus	Crabronidae	Extirpated in Berlin	1944	1944	1901-2000	20th century	terrestrial	4361398
758	Arthropods	Bees and wasps	Gorytes quadrifasciatus	Crabronidae	Extirpated in Berlin	before 1996	NA	1901-2000	20th century	terrestrial	NA
759	Arthropods	Bees and wasps	Lestiphorus bicinctus	Crabronidae	Extirpated in Berlin	before 1996	NA	1901-2000	20th century	terrestrial	NA
760	Arthropods	Bees and wasps	Mellinus crabroneus	Crabronidae	Extirpated in Berlin	NA	NA	NA	NA	terrestrial	NA
761	Arthropods	Bees and wasps	Mimumesa littoralis	Crabronidae	Extirpated in Berlin	NA	NA	NA	NA	terrestrial	NA
762	Arthropods	Bees and wasps	Miscophus postumus	Crabronidae	Extirpated in Berlin	before 1922	NA	1901-2000	20th century	terrestrial	NA
763	Arthropods	Bees and wasps	Nitela fallax	Crabronidae	Extirpated in Berlin	NA	NA	NA	NA	terrestrial	NA
764	Arthropods	Bees and wasps	Nysson spinosus	Crabronidae	Extirpated in Berlin	NA	NA	NA	NA	terrestrial	NA
765	Arthropods	Bees and wasps	Oxybelus dissectus	Crabronidae	Extirpated in Berlin	1936	1936	1901-2000	20th century	terrestrial	4267560
766	Arthropods	Bees and wasps	Oxybelus lineatus	Crabronidae	Extirpated in Berlin	1920-1930	NA	1901-2000	20th century	terrestrial	NA
767	Arthropods	Bees and wasps	Oxybelus mucronatus	Crabronidae	Extirpated in Berlin	1867	1867	1801-1900	19th century	terrestrial	702437
768	Arthropods	Bees and wasps	Oxybelus uniglumis	Crabronidae	Extirpated in Berlin	NA	NA	NA	NA	terrestrial	NA
769	Arthropods	Bees and wasps	Stizus perrisii	Crabronidae	Extirpated in Berlin	1955	1955	1901-2000	20th century	terrestrial	3343182
770	Arthropods	Bees and wasps	Tachysphex panzeri	Crabronidae	Extirpated in Berlin	1857	1857	1801-1900	19th century	terrestrial	NA
771	Arthropods	Bees and wasps	Andrena chrysopyga	Andrenidae	Extirpated in Berlin	NA	NA	NA	NA	terrestrial	NA
772	Arthropods	Bees and wasps	Andrena gelriae	Andrenidae	Extirpated in Berlin	before 1995	NA	1901-2000	20th century	terrestrial	NA
773	Arthropods	Bees and wasps	Andrena lathyri	Andrenidae	Extirpated in Berlin	around 1985	1985	1901-2000	20th century	terrestrial	3075670
774	Arthropods	Bees and wasps	Andrena marginata	Andrenidae	Extirpated in Berlin	around 1912	1912	1901-2000	20th century	terrestrial	2095030
775	Arthropods	Bees and wasps	Andrena morio	Andrenidae	Extirpated in Berlin	1949	1949	1901-2000	20th century	terrestrial	3328193
776	Arthropods	Bees and wasps	Andrena nasuta	Andrenidae	Extirpated in Berlin	around 1912	1912	1901-2000	20th century	terrestrial	2095030
777	Arthropods	Bees and wasps	Anthophora quadrifasciata	Apidae	Extirpated in Berlin	1801-1900	NA	1801-1900	19th century	terrestrial	NA
778	Arthropods	Bees and wasps	Bombus barbutellus	Apidae	Extirpated in Berlin	1969	1969	1901-2000	20th century	terrestrial	3218112
779	Arthropods	Bees and wasps	Bombus confusus	Apidae	Extirpated in Berlin	NA	NA	NA	NA	terrestrial	NA
780	Arthropods	Bees and wasps	Bombus jonellus	Apidae	Extirpated in Berlin	before 1995	NA	1901-2000	20th century	terrestrial	NA
781	Arthropods	Bees and wasps	Bombus pomorum	Apidae	Extirpated in Berlin	before 1970	NA	1901-2000	20th century	terrestrial	NA
782	Arthropods	Bees and wasps	Bombus ruderatus	Apidae	Extirpated in Berlin	1965	1965	1901-2000	20th century	terrestrial	3274500
783	Arthropods	Bees and wasps	Coelioxys brevis	Megachilidae	Extirpated in Berlin	around 1912	1912	1901-2001	20th century	terrestrial	2095030
784	Arthropods	Bees and wasps	Colletes caspicus	Colletidae	Extirpated in Berlin	1801-1900	NA	1801-1900	19th century	terrestrial	NA
785	Arthropods	Bees and wasps	Dufourea dentiventris	Halictidae	Extirpated in Berlin	before 1900	NA	1801-1900	19th century	terrestrial	NA
786	Arthropods	Bees and wasps	Eucera macroglossa	Apidae	Extirpated in Berlin	before 1970	NA	1901-2000	20th century	terrestrial	NA
787	Arthropods	Bees and wasps	Eucera nigrescens	Apidae	Extirpated in Berlin	before 1970	NA	1901-2001	20th century	terrestrial	NA
788	Arthropods	Bees and wasps	Eucera salicariae	Apidae	Extirpated in Berlin	NA	NA	NA	NA	terrestrial	NA
789	Arthropods	Bees and wasps	Halictus eurygnathus	Halictidae	Extirpated in Berlin	before 1970	NA	1901-2000	20th century	terrestrial	NA
790	Arthropods	Bees and wasps	Hylaeus difformis	Colletidae	Extirpated in Berlin	around 1912	1912	1901-2001	20th century	terrestrial	2095030
791	Arthropods	Bees and wasps	Hylaeus pfankuchi	Colletidae	Extirpated in Berlin	before 1994	NA	1901-2000	20th century	terrestrial	NA
792	Arthropods	Bees and wasps	Lasioglossum costulatum	Halictidae	Extirpated in Berlin	around 1941	1941	1901-2001	20th century	terrestrial	4383882
793	Arthropods	Bees and wasps	Lasioglossum interruptum	Halictidae	Extirpated in Berlin	before 1900	NA	1801-1900	19th century	terrestrial	NA
794	Arthropods	Bees and wasps	Lasioglossum laeve	Halictidae	Extirpated in Berlin	before 1970	NA	1901-2000	20th century	terrestrial	NA
795	Arthropods	Bees and wasps	Lasioglossum lineare	Halictidae	Extirpated in Berlin	NA	NA	NA	NA	terrestrial	NA
796	Arthropods	Bees and wasps	Lasioglossum prasinum	Halictidae	Extirpated in Berlin	1935	1935	1901-2000	20th century	terrestrial	4226584
797	Arthropods	Bees and wasps	Megachile apicalis	Megachilidae	Extirpated in Berlin	before 1900	NA	1801-1900	19th century	terrestrial	NA
798	Arthropods	Bees and wasps	Megachile lagopoda	Megachilidae	Extirpated in Berlin	around 1912	1912	1901-2000	20th century	terrestrial	2095030
799	Arthropods	Bees and wasps	Nomada distinguenda	Apidae	Extirpated in Berlin	before 1900	NA	1801-1900	19th century	terrestrial	NA
800	Arthropods	Bees and wasps	Nomada femoralis	Apidae	Extirpated in Berlin	around 1969	1969	1901-2000	20th century	terrestrial	3218112
801	Arthropods	Bees and wasps	Nomada guttulata	Apidae	Extirpated in Berlin	1994	1994	1901-2000	20th century	terrestrial	3472009
802	Arthropods	Bees and wasps	Nomada rhenana	Apidae	Extirpated in Berlin	before 1970	NA	1901-2000	20th century	terrestrial	NA
803	Arthropods	Bees and wasps	Osmia pilicornis	Megachilidae	Extirpated in Berlin	around 1900	1900	1801-1900	19th century	terrestrial	1888848
804	Arthropods	Bees and wasps	Stelis phaeoptera	Megachilidae	Extirpated in Berlin	1993	1993	1901-2000	20th century	terrestrial	3475392
805	Arthropods	Bees and wasps	Thyreus histrionicus	Apidae	Extirpated in Berlin	1801-1900	NA	1801-1900	19th century	terrestrial	NA
806	Arthropods	Bees and wasps	Xylocopa violacea	Apidae	Extirpated in Berlin	before 1970	NA	1901-2000	20th century	terrestrial	NA
807	Arthropods	Heteropterans	Cryptostemma alienum	Dipsocoridae	Extirpated in Berlin	1853-1860	NA	1801-1900	19th century	terrestrial	NA
808	Arthropods	Heteropterans	Corixa dentipes	Corixidae	Extirpated in Berlin	1989	1989	1901-2000	20th century	aquatic	3409737
809	Arthropods	Heteropterans	Cymatia bonsdorffii	Corixidae	Extirpated in Berlin	1989	1989	1901-2000	20th century	aquatic	3409737
810	Arthropods	Heteropterans	Cymatia rogenhoferi	Corixidae	Extirpated in Berlin	1989	1989	1901-2000	20th century	aquatic	3409737
811	Arthropods	Heteropterans	Micronecta griseola	Micronectidae	Extirpated in Berlin	1959	1959	1901-2000	20th century	aquatic	3290333
812	Arthropods	Heteropterans	Micronecta scholtzi	Micronectidae	Extirpated in Berlin	1990	1990	1901-2000	20th century	aquatic	3433695
813	Arthropods	Heteropterans	Sigara fossarum	Corixidae	Extirpated in Berlin	1986	1986	1901-2000	20th century	aquatic	3115473
814	Arthropods	Heteropterans	Sigara limitata	Corixidae	Extirpated in Berlin	1989	1989	1901-2000	20th century	aquatic	3409737
815	Arthropods	Heteropterans	Sigara longipalis	Corixidae	Extirpated in Berlin	1981	1981	1901-2000	20th century	aquatic	3050974
816	Arthropods	Heteropterans	Sigara semistriata	Corixidae	Extirpated in Berlin	1986	1986	1901-2000	20th century	aquatic	3115473
817	Arthropods	Heteropterans	Aphelocheirus aestivalis	Aphelocheiridae	Extirpated in Berlin	around 1914	1914	1901-2000	20th century	aquatic	1945684
818	Arthropods	Heteropterans	Notonecta viridis	Notonectidae	Extirpated in Berlin	1989	1989	1901-2000	20th century	aquatic	3409737
819	Arthropods	Heteropterans	Gerris gibbifer	Gerridae	Extirpated in Berlin	1981	1981	1901-2000	20th century	aquatic	3050974
820	Arthropods	Heteropterans	Salda littoralis	Saldidae	Extirpated in Berlin	before 1914	NA	1901-2000	20th century	terrestrial	NA
821	Arthropods	Heteropterans	Saldula c-album	Saldidae	Extirpated in Berlin	1982	1982	1901-2000	20th century	terrestrial	3042612
822	Arthropods	Heteropterans	Agramma ruficorne	Tingidae	Extirpated in Berlin	1952	1952	1901-2000	20th century	terrestrial	3374178
823	Arthropods	Heteropterans	Agramma tropidopterum	Tingidae	Extirpated in Berlin	1941	1941	1901-2000	20th century	terrestrial	4383882
824	Arthropods	Heteropterans	Dictyonota strichnocera	Tingidae	Extirpated in Berlin	1926	1926	1901-2000	20th century	terrestrial	4125824
825	Arthropods	Heteropterans	Lasiacantha capucina	Tingidae	Extirpated in Berlin	before 1913	NA	1901-2000	20th century	terrestrial	NA
826	Arthropods	Heteropterans	Tingis maculata	Tingidae	Extirpated in Berlin	before 1913	NA	1901-2000	20th century	terrestrial	NA
827	Arthropods	Heteropterans	Loricula coleoptrata	Microphysidae	Extirpated in Berlin	1898	1898	1801-1900	19th century	terrestrial	1820000
828	Arthropods	Heteropterans	Loricula elegantula	Microphysidae	Extirpated in Berlin	1986	1986	1901-2000	20th century	terrestrial	3115473
829	Arthropods	Heteropterans	Amblytylus albidus	Miridae	Extirpated in Berlin	1966	1966	1901-2000	20th century	terrestrial	3265398
830	Arthropods	Heteropterans	Amblytylus brevicollis	Miridae	Extirpated in Berlin	before 1991	NA	1901-2000	20th century	terrestrial	NA
831	Arthropods	Heteropterans	Apolygus limbatus	Miridae	Extirpated in Berlin	before 1900	NA	1801-1900	19th century	terrestrial	NA
832	Arthropods	Heteropterans	Apolygus rhamnicola	Miridae	Extirpated in Berlin	1971-1991	NA	1901-2000	20th century	terrestrial	NA
833	Arthropods	Heteropterans	Apolygus spinolae	Miridae	Extirpated in Berlin	1971-1991	NA	1901-2000	20th century	terrestrial	NA
834	Arthropods	Heteropterans	Brachyarthrum limitatum	Miridae	Extirpated in Berlin	1987	1987	1901-2000	20th century	terrestrial	3273630
835	Arthropods	Heteropterans	Capsus pilifer	Miridae	Extirpated in Berlin	1989	1989	1901-2000	20th century	terrestrial	3409737
836	Arthropods	Heteropterans	Deraeocoris scutellaris	Miridae	Extirpated in Berlin	1920	1920	1901-2000	20th century	terrestrial	3879409
837	Arthropods	Heteropterans	Hallodapus rufescens	Miridae	Extirpated in Berlin	1926	1926	1901-2000	20th century	terrestrial	4125824
838	Arthropods	Heteropterans	Halticus pusillus	Miridae	Extirpated in Berlin	before 1912	NA	1901-2000	20th century	terrestrial	NA
839	Arthropods	Heteropterans	Hypseloecus visci	Miridae	Extirpated in Berlin	1985	1985	1901-2000	20th century	terrestrial	3075670
840	Arthropods	Heteropterans	Isometopus intrusus	Miridae	Extirpated in Berlin	1986	1986	1901-2000	20th century	terrestrial	3115473
841	Arthropods	Heteropterans	Lygus wagneri	Miridae	Extirpated in Berlin	1935	1935	1901-2000	20th century	terrestrial	4226584
842	Arthropods	Heteropterans	Macrotylus solitarius	Miridae	Extirpated in Berlin	1971-1991	NA	1901-2000	20th century	terrestrial	NA
843	Arthropods	Heteropterans	Notostira erratica	Miridae	Extirpated in Berlin	1989	1989	1901-2000	20th century	terrestrial	3409737
844	Arthropods	Heteropterans	Oncotylus viridiflavus	Miridae	Extirpated in Berlin	around 1850	1850	1801-1900	19th century	terrestrial	400000
845	Arthropods	Heteropterans	Orthocephalus vittipennis	Miridae	Extirpated in Berlin	before 1991	NA	1901-2000	20th century	terrestrial	NA
846	Arthropods	Heteropterans	Orthotylus ericetorum	Miridae	Extirpated in Berlin	1971-1991	NA	1901-2000	20th century	terrestrial	NA
847	Arthropods	Heteropterans	Phytocoris hirsutulus	Miridae	Extirpated in Berlin	1982	1982	1901-2000	20th century	terrestrial	3042612
848	Arthropods	Heteropterans	Polymerus vulneratus	Miridae	Extirpated in Berlin	1986	1986	1901-2000	20th century	terrestrial	3115473
849	Arthropods	Heteropterans	Psallus flavellus	Miridae	Extirpated in Berlin	1890	1890	1801-1900	19th century	terrestrial	1578794
850	Arthropods	Heteropterans	Teratocoris antennatus	Miridae	Extirpated in Berlin	1963	1963	1901-2000	20th century	terrestrial	3251489
851	Arthropods	Heteropterans	Trigonotylus pulchellus	Miridae	Extirpated in Berlin	before 1991	NA	1901-2000	20th century	terrestrial	NA
852	Arthropods	Heteropterans	Trigonotylus ruficornis	Miridae	Extirpated in Berlin	1982	1982	1901-2000	20th century	terrestrial	3042612
853	Arthropods	Heteropterans	Tytthus pygmaeus	Miridae	Extirpated in Berlin	1963	1963	1901-2000	20th century	terrestrial	3251489
854	Arthropods	Heteropterans	Himacerus boops	Nabidae	Extirpated in Berlin	1989	1989	1901-2000	20th century	terrestrial	3409737
855	Arthropods	Heteropterans	Anthocoris sarothamni	Anthocoridae	Extirpated in Berlin	1955	1955	1901-2000	20th century	terrestrial	3343182
856	Arthropods	Heteropterans	Dysepicritus rufescens	Anthocoridae	Extirpated in Berlin	1853-1860	NA	1801-1900	19th century	terrestrial	NA
857	Arthropods	Heteropterans	Lyctocoris campestris	Anthocoridae	Extirpated in Berlin	1971	1971	1901-2000	20th century	terrestrial	3172902
858	Arthropods	Heteropterans	Xyloecocoris ovatulus	Anthocoridae	Extirpated in Berlin	1853-1860	NA	1801-1900	19th century	terrestrial	NA
859	Arthropods	Heteropterans	Aradus conspicuus	Aradidae	Extirpated in Berlin	1989	1989	1901-2000	20th century	terrestrial	3409737
860	Arthropods	Heteropterans	Arocatus roeselii	Lygaeidae	Extirpated in Berlin	around 1850	1850	1801-1900	19th century	terrestrial	400000
861	Arthropods	Heteropterans	Lygaeus equestris	Lygaeidae	Extirpated in Berlin	before 1900	NA	1801-1900	19th century	terrestrial	NA
862	Arthropods	Heteropterans	Cymus aurescens	Cymidae	Extirpated in Berlin	before 1900	NA	1801-1900	19th century	terrestrial	NA
863	Arthropods	Heteropterans	Heterogaster artemisiae	Heterogastridae	Extirpated in Berlin	before 1912	NA	1901-2000	20th century	terrestrial	NA
864	Arthropods	Heteropterans	Camptotelus lineolatus	Oxycarenidae	Extirpated in Berlin	1990	1990	1901-2000	20th century	terrestrial	3433695
865	Arthropods	Heteropterans	Macroplax preyssleri	Oxycarenidae	Extirpated in Berlin	1907	1907	1901-2000	20th century	terrestrial	2076437
866	Arthropods	Heteropterans	Emblethis griseus	Rhyparochromidae	Extirpated in Berlin	2000	2000	2001-now	21th century	terrestrial	3382169
867	Arthropods	Heteropterans	Emblethis verbasci	Rhyparochromidae	Extirpated in Berlin	1990	1990	1901-2000	20th century	terrestrial	3433695
868	Arthropods	Heteropterans	Eremocoris fenestratus	Rhyparochromidae	Extirpated in Berlin	before 1990	NA	1901-2000	20th century	terrestrial	NA
869	Arthropods	Heteropterans	Gonianotus marginepunctatus	Rhyparochromidae	Extirpated in Berlin	1990	1990	1901-2000	20th century	terrestrial	3433695
870	Arthropods	Heteropterans	Lasiosomus enervis	Rhyparochromidae	Extirpated in Berlin	before 1991	NA	1901-2000	20th century	terrestrial	NA
871	Arthropods	Heteropterans	Ligyrocoris sylvestris	Rhyparochromidae	Extirpated in Berlin	around 1880	1880	1801-1900	19th century	terrestrial	1122330
872	Arthropods	Heteropterans	Peritrechus gracilicornis	Rhyparochromidae	Extirpated in Berlin	1993	1993	1901-2000	20th century	terrestrial	3475392
873	Arthropods	Heteropterans	Peritrechus lundii	Rhyparochromidae	Extirpated in Berlin	1922	1922	1901-2000	20th century	terrestrial	3953920
874	Arthropods	Heteropterans	Pionosomus varius	Rhyparochromidae	Extirpated in Berlin	1937	1937	1901-2000	20th century	terrestrial	4314432
875	Arthropods	Heteropterans	Rhyparochromus phoeniceus	Rhyparochromidae	Extirpated in Berlin	1885	1885	1801-1900	19th century	terrestrial	1315287
876	Arthropods	Heteropterans	Parapiesma variabile	Piesmatidae	Extirpated in Berlin	1989	1989	1901-2000	20th century	terrestrial	3409737
877	Arthropods	Heteropterans	Berytinus hirticornis	Berytidae	Extirpated in Berlin	1952	1952	1901-2000	20th century	terrestrial	3374178
878	Arthropods	Heteropterans	Metatropis rufescens	Berytidae	Extirpated in Berlin	around 1900	1900	1801-1900	19th century	terrestrial	1888848
879	Arthropods	Heteropterans	Coriomeris denticulatus	Coreidae	Extirpated in Berlin	1988	1988	1901-2000	20th century	terrestrial	3352848
880	Arthropods	Heteropterans	Nemocoris fallenii	Coreidae	Extirpated in Berlin	before 1881	NA	1801-1900	19th century	terrestrial	NA
881	Arthropods	Heteropterans	Rhopalus maculatus	Rhopalidae	Extirpated in Berlin	1989	1989	1901-2000	20th century	terrestrial	3409737
882	Arthropods	Heteropterans	Rhopalus rufus	Rhopalidae	Extirpated in Berlin	1921	1921	1901-2000	20th century	terrestrial	3914151
883	Arthropods	Heteropterans	Cydnus aterrimus	Cydnidae	Extirpated in Berlin	1988	1988	1901-2000	20th century	terrestrial	3352848
884	Arthropods	Heteropterans	Legnotus picipes	Cydnidae	Extirpated in Berlin	1982	1982	1901-2000	20th century	terrestrial	3042612
885	Arthropods	Heteropterans	Odontoscelis fuliginosa	Scutelleridae	Extirpated in Berlin	1987	1987	1901-2000	20th century	terrestrial	3273630
886	Arthropods	Heteropterans	Odontoscelis lineola	Scutelleridae	Extirpated in Berlin	1932	1932	1901-2000	20th century	terrestrial	4273701
887	Arthropods	Heteropterans	Aelia rostrata	Pentatomidae	Extirpated in Berlin	before 1971	NA	1901-2000	20th century	terrestrial	NA
888	Arthropods	Heteropterans	Chlorochroa juniperina	Pentatomidae	Extirpated in Berlin	before 1911	NA	1901-2000	20th century	terrestrial	NA
889	Arthropods	Heteropterans	Eurydema dominulus	Pentatomidae	Extirpated in Berlin	1952	1952	1901-2000	20th century	terrestrial	3374178
890	Arthropods	Heteropterans	Eysarcoris venustissimus	Pentatomidae	Extirpated in Berlin	1959	1959	1901-2000	20th century	terrestrial	3290333
891	Arthropods	Heteropterans	Jalla dumosa	Pentatomidae	Extirpated in Berlin	1930	1930	1901-2000	20th century	terrestrial	4332834
892	Arthropods	Heteropterans	Palomena viridissima	Pentatomidae	Extirpated in Berlin	1954	1954	1901-2000	20th century	terrestrial	3350957
893	Arthropods	Heteropterans	Sciocoris umbrinus	Pentatomidae	Extirpated in Berlin	1971-1991	NA	1901-2000	20th century	terrestrial	NA
894	Arthropods	Heteropterans	Zicrona caerulea	Pentatomidae	Extirpated in Berlin	1977	1977	1901-2000	20th century	terrestrial	3044968
895	Arthropods	Cicadas	Adarrus multinotatus	Cicadellidae	Extirpated in Berlin	before 1912	NA	1901-2000	20th century	terrestrial	NA
896	Arthropods	Cicadas	Allygus maculatus	Cicadellidae	Extirpated in Berlin	1902	1902	1901-2000	20th century	terrestrial	1911628
897	Arthropods	Cicadas	Anoscopus albifrons	Cicadellidae	Extirpated in Berlin	before 1912	NA	1901-2000	20th century	terrestrial	NA
898	Arthropods	Cicadas	Arocephalus punctum	Cicadellidae	Extirpated in Berlin	1889	1889	1801-1900	19th century	terrestrial	1526061
899	Arthropods	Cicadas	Athysanus quadrum	Cicadellidae	Extirpated in Berlin	1919	1919	1901-2000	20th century	terrestrial	1902508
900	Arthropods	Cicadas	Cicadula saturata	Cicadellidae	Extirpated in Berlin	1889	1889	1801-1900	19th century	terrestrial	1526061
901	Arthropods	Cicadas	Coryphaelus gyllenhalii	Cicadellidae	Extirpated in Berlin	1919	1919	1901-2000	20th century	terrestrial	1902508
902	Arthropods	Cicadas	Cosmotettix panzeri	Cicadellidae	Extirpated in Berlin	1952	1952	1901-2000	20th century	terrestrial	3374178
903	Arthropods	Cicadas	Criomorphus borealis	Delphacidae	Extirpated in Berlin	before 1960	NA	1901-2000	20th century	terrestrial	NA
904	Arthropods	Cicadas	Criomorphus moestus	Delphacidae	Extirpated in Berlin	1952	1952	1901-2000	20th century	terrestrial	3374178
905	Arthropods	Cicadas	Delphacinus mesomelas	Delphacidae	Extirpated in Berlin	before 1912	NA	1901-2000	20th century	terrestrial	NA
906	Arthropods	Cicadas	Delphax crassicornis	Delphacidae	Extirpated in Berlin	before 1880	NA	1801-1900	19th century	terrestrial	NA
907	Arthropods	Cicadas	Doliotettix lunulatus	Cicadellidae	Extirpated in Berlin	1928	1928	1901-2000	20th century	terrestrial	4272375
908	Arthropods	Cicadas	Empoasca affinis	Cicadellidae	Extirpated in Berlin	before 1960	NA	1901-2000	20th century	terrestrial	NA
909	Arthropods	Cicadas	Erotettix cyane	Cicadellidae	Extirpated in Berlin	1889	1889	1801-1900	19th century	terrestrial	1526061
910	Arthropods	Cicadas	Eurhadina kirschbaumi	Cicadellidae	Extirpated in Berlin	1889	1889	1801-1900	19th century	terrestrial	1526061
911	Arthropods	Cicadas	Euscelis venosus	Cicadellidae	Extirpated in Berlin	1889	1889	1801-1900	19th century	terrestrial	1526061
912	Arthropods	Cicadas	Hephathus nanus	Cicadellidae	Extirpated in Berlin	1921	1921	1901-2000	20th century	terrestrial	3914151
913	Arthropods	Cicadas	Jassargus pseudocellaris	Cicadellidae	Extirpated in Berlin	before 1912	NA	1901-2000	20th century	terrestrial	NA
914	Arthropods	Cicadas	Kelisia ribauti	Delphacidae	Extirpated in Berlin	1952	1952	1901-2000	20th century	terrestrial	3374178
915	Arthropods	Cicadas	Kelisia vittipennis	Delphacidae	Extirpated in Berlin	1952	1952	1901-2000	20th century	terrestrial	3374178
916	Arthropods	Cicadas	Limotettix atricapillus	Cicadellidae	Extirpated in Berlin	1952	1952	1901-2000	20th century	terrestrial	3374178
917	Arthropods	Cicadas	Macropsis impura	Cicadellidae	Extirpated in Berlin	1919	1919	1901-2000	20th century	terrestrial	1928432
918	Arthropods	Cicadas	Metalimnus formosus	Cicadellidae	Extirpated in Berlin	1952	1952	1901-2000	20th century	terrestrial	3374178
919	Arthropods	Cicadas	Nothodelphax albocarinata	Delphacidae	Extirpated in Berlin	before 1960	NA	1901-2000	20th century	terrestrial	NA
920	Arthropods	Cicadas	Nothodelphax distincta	Delphacidae	Extirpated in Berlin	1952	1952	1901-2000	20th century	terrestrial	3374178
921	Arthropods	Cicadas	Oncodelphax pullula	Delphacidae	Extirpated in Berlin	1952	1952	1901-2000	20th century	terrestrial	3374178
922	Arthropods	Cicadas	Oncopsis appendiculata	Cicadellidae	Extirpated in Berlin	1910	1910	1901-2000	20th century	terrestrial	2071257
923	Arthropods	Cicadas	Ophiola russeola	Cicadellidae	Extirpated in Berlin	1952	1952	1901-2000	20th century	terrestrial	3374178
924	Arthropods	Cicadas	Paraliburnia clypealis	Delphacidae	Extirpated in Berlin	1951	1951	1901-2000	20th century	terrestrial	3351865
925	Arthropods	Cicadas	Parapotes reticulatus	Cicadellidae	Extirpated in Berlin	1919	1919	1901-2000	20th century	terrestrial	1928432
926	Arthropods	Cicadas	Planaphrodes trifasciata	Cicadellidae	Extirpated in Berlin	before 1912	NA	1901-2000	20th century	terrestrial	NA
927	Arthropods	Cicadas	Populicerus laminatus	Cicadellidae	Extirpated in Berlin	1921	1921	1901-2000	20th century	terrestrial	3914151
928	Arthropods	Cicadas	Stiroma bicarinata	Delphacidae	Extirpated in Berlin	before 1912	NA	1901-2000	20th century	terrestrial	NA
929	Arthropods	Cicadas	Stroggylocephalus agrestis	Cicadellidae	Extirpated in Berlin	1932	1932	1901-2000	20th century	terrestrial	4273701
930	Arthropods	Cicadas	Tettigometra leucophaea	Tettigometridae	Extirpated in Berlin	1905	1905	1901-2000	20th century	terrestrial	2040148
931	Arthropods	Cicadas	Ulopa reticulata	Cicadellidae	Extirpated in Berlin	1921	1921	1901-2000	20th century	terrestrial	3914151
932	Arthropods	Cicadas	Verdanus abdominalis	Cicadellidae	Extirpated in Berlin	before 1912	NA	1901-2000	20th century	terrestrial	NA
933	Arthropods	Cicadas	Zygina nigritarsis	Cicadellidae	Extirpated in Berlin	1889	1889	1801-1900	19th century	terrestrial	1526061
934	Arthropods	Grasshoppers and crickets	Arcyptera microptera	Acrididae	Extirpated in Berlin	1938	1938	1901-2000	20th century	terrestrial	4347875
935	Arthropods	Grasshoppers and crickets	Calliptamus italicus	Acrididae	Extirpated in Berlin	1992	1992	1901-2000	20th century	terrestrial	3465748
936	Arthropods	Grasshoppers and crickets	Gampsocleis glabra	Tettigoniidae	Extirpated in Berlin	1911	1911	1901-2000	20th century	terrestrial	2084045
937	Arthropods	Grasshoppers and crickets	Metrioptera brachyptera	Tettigoniidae	Extirpated in Berlin	1960-1969	NA	1901-2000	20th century	terrestrial	NA
938	Arthropods	Grasshoppers and crickets	Platycleis montana	Tettigoniidae	Extirpated in Berlin	1932	1932	1901-2000	20th century	terrestrial	4273701
939	Arthropods	Grasshoppers and crickets	Psophus stridulus	Acrididae	Extirpated in Berlin	1931	1931	1901-2000	20th century	terrestrial	4314466
940	Arthropods	Grasshoppers and crickets	Stauroderus scalaris	Acrididae	Extirpated in Berlin	1907	1907	1901-2000	20th century	terrestrial	2076437
941	Arthropods	Grasshoppers and crickets	Stenobothrus nigromaculatus	Acrididae	Extirpated in Berlin	1936	1936	1901-2000	20th century	terrestrial	4267560
942	Arthropods	Hoverflies	Anasimyia lunulata	Syrphidae	Extirpated in Berlin	before 1895	NA	1801-1900	19th century	terrestrial	NA
943	Arthropods	Hoverflies	Baccha obscuripennis	Syrphidae	Extirpated in Berlin	1907	1907	1901-2000	20th century	terrestrial	2076437
944	Arthropods	Hoverflies	Chalcosyrphus piger	Syrphidae	Extirpated in Berlin	before 1943	NA	1901-2000	20th century	terrestrial	NA
945	Arthropods	Hoverflies	Chamaesyrphus lusitanicus	Syrphidae	Extirpated in Berlin	before 1943	NA	1901-2000	20th century	terrestrial	NA
946	Arthropods	Hoverflies	Chamaesyrphus scaevoides	Syrphidae	Extirpated in Berlin	1850	1950	1901-2000	20th century	terrestrial	3336026
947	Arthropods	Hoverflies	Cheilosia barbata	Syrphidae	Extirpated in Berlin	before 1849	NA	1801-1900	19th century	terrestrial	NA
948	Arthropods	Hoverflies	Cheilosia pascuorum	Syrphidae	Extirpated in Berlin	1907	1907	1901-2000	20th century	terrestrial	2076437
949	Arthropods	Hoverflies	Chrysogaster virescens	Syrphidae	Extirpated in Berlin	1908	1908	1901-2000	20th century	terrestrial	2057274
950	Arthropods	Hoverflies	Chrysotoxum octomaculatum	Syrphidae	Extirpated in Berlin	1920	1920	1901-2000	20th century	terrestrial	3879409
951	Arthropods	Hoverflies	Eristalis alpina	Syrphidae	Extirpated in Berlin	before 1943	NA	1901-2001	20th century	terrestrial	NA
952	Arthropods	Hoverflies	Eristalis anthophorina	Syrphidae	Extirpated in Berlin	1917	1917	1901-2000	20th century	terrestrial	1744085
953	Arthropods	Hoverflies	Eumerus flavitarsis	Syrphidae	Extirpated in Berlin	1857	1857	1801-1900	19th century	terrestrial	NA
954	Arthropods	Hoverflies	Eumerus sabulonum	Syrphidae	Extirpated in Berlin	1909	1909	1901-2000	20th century	terrestrial	2057610
955	Arthropods	Hoverflies	Lejogaster metallina	Syrphidae	Extirpated in Berlin	1900	1900	1901-2000	20th century	terrestrial	1888848
956	Arthropods	Hoverflies	Mallota megilliformis	Syrphidae	Extirpated in Berlin	1890	1890	1801-1900	19th century	terrestrial	1578794
957	Arthropods	Hoverflies	Megasyrphus erraticus	Syrphidae	Extirpated in Berlin	1956	1956	1901-2000	20th century	terrestrial	3345650
958	Arthropods	Hoverflies	Microdon devius	Syrphidae	Extirpated in Berlin	around 1900	1900	1801-1900	19th century	terrestrial	1888848
959	Arthropods	Hoverflies	Myolepta obscura	Syrphidae	Extirpated in Berlin	1895	1895	1801-1900	19th century	terrestrial	1677304
960	Arthropods	Hoverflies	Myolepta vara	Syrphidae	Extirpated in Berlin	1906	1906	1901-2000	20th century	terrestrial	2073521
961	Arthropods	Hoverflies	Neocnemodon brevidens	Syrphidae	Extirpated in Berlin	1917	1917	1901-2000	20th century	terrestrial	1744085
962	Arthropods	Hoverflies	Neocnemodon verrucula	Syrphidae	Extirpated in Berlin	1906	1906	1901-2000	20th century	terrestrial	2073521
963	Arthropods	Hoverflies	Orthonevra erythrogona	Syrphidae	Extirpated in Berlin	1899	1899	1801-1900	19th century	terrestrial	NA
964	Arthropods	Hoverflies	Orthonevra incisa	Syrphidae	Extirpated in Berlin	1897	1897	1801-1900	19th century	terrestrial	NA
965	Arthropods	Hoverflies	Orthonevra intermedia	Syrphidae	Extirpated in Berlin	1985	1985	1901-2000	20th century	terrestrial	3075670
966	Arthropods	Hoverflies	Orthonevra nobilis	Syrphidae	Extirpated in Berlin	before 1895	NA	1801-1900	19th century	terrestrial	NA
967	Arthropods	Hoverflies	Pelecocera tricincta	Syrphidae	Extirpated in Berlin	1918	1918	1901-2000	20th century	terrestrial	1748000
968	Arthropods	Hoverflies	Sphaerophoria interrupta	Syrphidae	Extirpated in Berlin	1899	1899	1801-1900	19th century	terrestrial	NA
969	Arthropods	Hoverflies	Sphaerophoria loewi	Syrphidae	Extirpated in Berlin	1919	1919	1901-2000	20th century	terrestrial	1928432
970	Arthropods	Hoverflies	Spilomyia diophthalma	Syrphidae	Extirpated in Berlin	1904	1904	1901-2000	20th century	terrestrial	1988742
971	Arthropods	Hoverflies	Trichopsomyia flavitarsis	Syrphidae	Extirpated in Berlin	1897	1897	1801-1900	19th century	terrestrial	NA
972	Arthropods	Hoverflies	Xylota tarda	Syrphidae	Extirpated in Berlin	before 1895	NA	1801-1900	19th century	terrestrial	NA
973	Arthropods	Robber flies	Andrenosoma atrum	Asilidae	Extirpated in Berlin	1904	1904	1901-2000	20th century	terrestrial	1988742
974	Arthropods	Robber flies	Asilus crabroniformis	Asilidae	Extirpated in Berlin	1936	1936	1901-2000	20th century	terrestrial	4267560
975	Arthropods	Robber flies	Choerades gilva	Asilidae	Extirpated in Berlin	1958	1958	1901-2000	20th century	terrestrial	3316353
976	Arthropods	Robber flies	Dioctria cothurnata	Asilidae	Extirpated in Berlin	1951	1951	1901-2000	20th century	terrestrial	3351865
977	Arthropods	Robber flies	Erax barbatus	Asilidae	Extirpated in Berlin	before 1945	NA	1901-2000	20th century	terrestrial	NA
978	Arthropods	Robber flies	Holopogon fumipennis	Asilidae	Extirpated in Berlin	before 1945	NA	1901-2000	20th century	terrestrial	NA
979	Arthropods	Robber flies	Laphria gibbosa	Asilidae	Extirpated in Berlin	1965	1965	1901-2000	20th century	terrestrial	3274500
980	Arthropods	Robber flies	Leptarthrus brevirostris	Asilidae	Extirpated in Berlin	1932	1932	1901-2000	20th century	terrestrial	4273701
981	Arthropods	Weevils	Acalyptus carpini	Curculionidae	Extirpated in Berlin	1901-2000	NA	1901-2000	20th century	terrestrial	NA
982	Arthropods	Weevils	Aizobius sedi	Apionidae	Extirpated in Berlin	1901-2000	NA	1901-2000	20th century	terrestrial	NA
983	Arthropods	Weevils	Bagous binodulus	Curculionidae	Extirpated in Berlin	1901-2000	NA	1901-2000	20th century	terrestrial	NA
984	Arthropods	Weevils	Bagous collignensis	Curculionidae	Extirpated in Berlin	1972	1972	1901-2000	20th century	terrestrial	3152489
985	Arthropods	Weevils	Bagous diglyptus	Curculionidae	Extirpated in Berlin	1968	1968	1901-2000	20th century	terrestrial	3225354
986	Arthropods	Weevils	Bagous elegans	Curculionidae	Extirpated in Berlin	1930	1930	1901-2000	20th century	terrestrial	4332834
987	Arthropods	Weevils	Bagous frit	Curculionidae	Extirpated in Berlin	1901-2000	NA	1901-2000	20th century	terrestrial	NA
988	Arthropods	Weevils	Bagous frivaldszkyi	Curculionidae	Extirpated in Berlin	1925	1925	1901-2000	20th century	terrestrial	4082778
989	Arthropods	Weevils	Bagous limosus	Curculionidae	Extirpated in Berlin	1901-2000	NA	1901-2000	20th century	terrestrial	NA
990	Arthropods	Weevils	Bagous lutosus	Curculionidae	Extirpated in Berlin	1901-2000	NA	1901-2000	20th century	terrestrial	NA
991	Arthropods	Weevils	Bagous lutulosus	Curculionidae	Extirpated in Berlin	1989	1989	1901-2000	20th century	terrestrial	3409737
992	Arthropods	Weevils	Bagous petro	Curculionidae	Extirpated in Berlin	1971	1971	1901-2000	20th century	terrestrial	3172902
993	Arthropods	Weevils	Bagous robustus	Curculionidae	Extirpated in Berlin	1901-2000	NA	1901-2000	20th century	terrestrial	NA
994	Arthropods	Weevils	Bagous rotundicollis	Curculionidae	Extirpated in Berlin	1980	1980	1901-2000	20th century	terrestrial	3048759
995	Arthropods	Weevils	Baris chlorizans	Curculionidae	Extirpated in Berlin	1948	1948	1901-2000	20th century	terrestrial	3312307
996	Arthropods	Weevils	Brachysomus hirtus	Curculionidae	Extirpated in Berlin	1901-2000	NA	1901-2000	20th century	terrestrial	NA
997	Arthropods	Weevils	Ceratapion basicorne	Apionidae	Extirpated in Berlin	1901-2000	NA	1901-2000	20th century	terrestrial	NA
998	Arthropods	Weevils	Ceutorhynchus aeneicollis	Curculionidae	Extirpated in Berlin	1977	1977	1901-2000	20th century	terrestrial	3044968
999	Arthropods	Weevils	Ceutorhynchus angustus	Curculionidae	Extirpated in Berlin	1901-2000	NA	1901-2000	20th century	terrestrial	NA
1000	Arthropods	Weevils	Ceutorhynchus coerulescens	Curculionidae	Extirpated in Berlin	1898	1898	1801-1900	19th century	terrestrial	1820000
1001	Arthropods	Weevils	Ceutorhynchus gallorhenanus	Curculionidae	Extirpated in Berlin	1901-2000	NA	1901-2000	20th century	terrestrial	NA
1002	Arthropods	Weevils	Ceutorhynchus gerhardti	Curculionidae	Extirpated in Berlin	1953	1953	1901-2000	20th century	terrestrial	3367406
1003	Arthropods	Weevils	Ceutorhynchus scapularis	Curculionidae	Extirpated in Berlin	1985	1985	1901-2000	20th century	terrestrial	3075670
1004	Arthropods	Weevils	Ceutorhynchus sophiae	Curculionidae	Extirpated in Berlin	1900	1900	1801-1900	19th century	terrestrial	1888848
1005	Arthropods	Weevils	Ceutorhynchus sulcicollis	Curculionidae	Extirpated in Berlin	1901-2000	NA	1901-2000	20th century	terrestrial	NA
1006	Arthropods	Weevils	Ceutorhynchus syrites	Curculionidae	Extirpated in Berlin	1934	1934	1901-2000	20th century	terrestrial	4218332
1007	Arthropods	Weevils	Ceutorhynchus unguicularis	Curculionidae	Extirpated in Berlin	before 1955	NA	1901-2000	20th century	terrestrial	NA
1008	Arthropods	Weevils	Cionus clairvillei	Curculionidae	Extirpated in Berlin	1901-2000	NA	1901-2000	20th century	terrestrial	NA
1009	Arthropods	Weevils	Cionus scrophulariae	Curculionidae	Extirpated in Berlin	1951	1951	1901-2000	20th century	terrestrial	3351865
1010	Arthropods	Weevils	Coeliodes trifasciatus	Curculionidae	Extirpated in Berlin	1901-2000	NA	1901-2000	20th century	terrestrial	NA
1011	Arthropods	Weevils	Deporaus mannerheimii	Attelabidae	Extirpated in Berlin	1934	1934	1901-2000	20th century	terrestrial	4218332
1012	Arthropods	Weevils	Diplapion detritum	Apionidae	Extirpated in Berlin	before 2017	NA	2001-now	21th century	terrestrial	NA
1013	Arthropods	Weevils	Dorytomus nordenskioldi	Curculionidae	Extirpated in Berlin	1981	1981	1901-2000	20th century	terrestrial	3050974
1014	Arthropods	Weevils	Dorytomus salicis	Curculionidae	Extirpated in Berlin	before 1955	NA	1901-2000	20th century	terrestrial	NA
1015	Arthropods	Weevils	Ellescus bipunctatus	Curculionidae	Extirpated in Berlin	1901-2000	NA	1901-2000	20th century	terrestrial	NA
1016	Arthropods	Weevils	Ethelcus denticulatus	Curculionidae	Extirpated in Berlin	before 1955	NA	1901-2000	20th century	terrestrial	NA
1017	Arthropods	Weevils	Exapion compactum	Brentidae	Extirpated in Berlin	1961	1961	1901-2000	20th century	terrestrial	3252691
1018	Arthropods	Weevils	Exapion difficile	Brentidae	Extirpated in Berlin	1950	1950	1901-2000	20th century	terrestrial	3336026
1019	Arthropods	Weevils	Gasterocercus depressirostris	Curculionidae	Extirpated in Berlin	before 1955	NA	1901-2000	20th century	terrestrial	NA
1020	Arthropods	Weevils	Gymnetron melanarium	Curculionidae	Extirpated in Berlin	1901-2000	NA	1901-2000	20th century	terrestrial	NA
1021	Arthropods	Weevils	Hypera arundinis	Curculionidae	Extirpated in Berlin	1952	1952	1901-2000	20th century	terrestrial	3374178
1022	Arthropods	Weevils	Larinus jaceae	Curculionidae	Extirpated in Berlin	1901-2000	NA	1901-2000	20th century	terrestrial	NA
1023	Arthropods	Weevils	Lepyrus palustris	Curculionidae	Extirpated in Berlin	1991	1991	1901-2000	20th century	terrestrial	3446031
1024	Arthropods	Weevils	Lixus bardanae	Curculionidae	Extirpated in Berlin	1964	1964	1901-2000	20th century	terrestrial	3270959
1025	Arthropods	Weevils	Lixus paraplecticus	Curculionidae	Extirpated in Berlin	1950	1950	1901-2000	20th century	terrestrial	3336026
1026	Arthropods	Weevils	Lixus sanguineus	Curculionidae	Extirpated in Berlin	1874	1874	1801-1900	19th century	terrestrial	NA
1027	Arthropods	Weevils	Melanapion minimum	Apionidae	Extirpated in Berlin	1934	1934	1901-2000	20th century	terrestrial	4218332
1028	Arthropods	Weevils	Microplontus campestris	Curculionidae	Extirpated in Berlin	1933	1933	1901-2000	20th century	terrestrial	4221024
1029	Arthropods	Weevils	Nanophyes globiformis	Brentidae	Extirpated in Berlin	1901-2000	NA	1901-2000	20th century	terrestrial	NA
1030	Arthropods	Weevils	Neoglocianus maculaalba	Curculionidae	Extirpated in Berlin	before 1955	NA	1901-2000	20th century	terrestrial	NA
1031	Arthropods	Weevils	Notaris bimaculatus	Brachyceridae	Extirpated in Berlin	1901-2000	NA	1901-2000	20th century	terrestrial	NA
1032	Arthropods	Weevils	Omphalapion dispar	Brentidae	Extirpated in Berlin	before 1955	NA	1901-2000	20th century	terrestrial	NA
1033	Arthropods	Weevils	Oprohinus consputus	Curculionidae	Extirpated in Berlin	1901-2000	NA	1901-2000	20th century	terrestrial	NA
1034	Arthropods	Weevils	Orthochaetes setiger	Curculionidae	Extirpated in Berlin	1950	1950	1901-2000	20th century	terrestrial	3336026
1035	Arthropods	Weevils	Oxystoma opeticum	Apionidae	Extirpated in Berlin	before 1955	NA	1901-2000	20th century	terrestrial	NA
1036	Arthropods	Weevils	Pelenomus quadricorniger	Curculionidae	Extirpated in Berlin	1901-2000	NA	1901-2000	20th century	terrestrial	NA
1037	Arthropods	Weevils	Phyllobius brevis	Curculionidae	Extirpated in Berlin	1983	1983	1901-2000	20th century	terrestrial	3040035
1038	Arthropods	Weevils	Pirapion immune	Apionidae	Extirpated in Berlin	before 1955	NA	1901-2000	20th century	terrestrial	NA
1039	Arthropods	Weevils	Polydrusus confluens	Curculionidae	Extirpated in Berlin	1901-2000	NA	1901-2000	20th century	terrestrial	NA
1040	Arthropods	Weevils	Polydrusus undatus	Curculionidae	Extirpated in Berlin	1901-2000	NA	1901-2000	20th century	terrestrial	NA
1041	Arthropods	Weevils	Poophagus hopffgarteni	Curculionidae	Extirpated in Berlin	1901-2000	NA	1901-2000	20th century	terrestrial	NA
1042	Arthropods	Weevils	Prisistus obsoletus	Curculionidae	Extirpated in Berlin	1801-1900	NA	1801-1900	19th century	terrestrial	NA
1043	Arthropods	Weevils	Pselactus spadix	Curculionidae	Extirpated in Berlin	before 1950	NA	1901-2000	20th century	terrestrial	NA
1044	Arthropods	Weevils	Pseudomyllocerus sinuatus	Curculionidae	Extirpated in Berlin	1901-2000	NA	1901-2000	20th century	terrestrial	NA
1045	Arthropods	Weevils	Ranunculiphilus faeculentus	Curculionidae	Extirpated in Berlin	before 1935	NA	1901-2000	20th century	terrestrial	NA
1046	Arthropods	Weevils	Rhynchaenus calceatus	Curculionidae	Extirpated in Berlin	1934	1934	1901-2000	20th century	terrestrial	4218332
1047	Arthropods	Weevils	Rhynchites pubescens	Attelabidae	Extirpated in Berlin	1955	1955	1901-2000	20th century	terrestrial	3343182
1048	Arthropods	Weevils	Rutidosoma globulus	Curculionidae	Extirpated in Berlin	1978	1978	1901-2000	20th century	terrestrial	3038689
1049	Arthropods	Weevils	Sibinia primita	Curculionidae	Extirpated in Berlin	1993	1993	1901-2000	20th century	terrestrial	3475392
1050	Arthropods	Weevils	Sibinia tibialis	Curculionidae	Extirpated in Berlin	1801-1900	NA	1801-1900	19th century	terrestrial	NA
1051	Arthropods	Weevils	Sibinia viscariae	Curculionidae	Extirpated in Berlin	1901-2000	NA	1901-2000	20th century	terrestrial	NA
1052	Arthropods	Weevils	Sibinia vittata	Curculionidae	Extirpated in Berlin	1901-2000	NA	1901-2000	20th century	terrestrial	NA
1053	Arthropods	Weevils	Sirocalodes quercicola	Curculionidae	Extirpated in Berlin	before 1955	NA	1901-2000	20th century	terrestrial	NA
1054	Arthropods	Weevils	Sitona inops	Curculionidae	Extirpated in Berlin	before 1955	NA	1901-2000	20th century	terrestrial	NA
1055	Arthropods	Weevils	Sitophilus zeamais	Dryophthoridae	Extirpated in Berlin	before 2017	NA	2001-now	21th century	terrestrial	NA
1056	Arthropods	Weevils	Squamapion vicinum	Apionidae	Extirpated in Berlin	1951	1951	1901-2000	20th century	terrestrial	3351865
1057	Arthropods	Weevils	Stenocarus cardui	Curculionidae	Extirpated in Berlin	befrore 1950	NA	1901-2000	20th century	terrestrial	NA
1058	Arthropods	Weevils	Strophosoma fulvicorne	Curculionidae	Extirpated in Berlin	1901-2000	NA	1901-2000	20th century	terrestrial	NA
1059	Arthropods	Weevils	Thamiocolus pubicollis	Curculionidae	Extirpated in Berlin	before 1955	NA	1901-2000	20th century	terrestrial	NA
1060	Arthropods	Weevils	Thryogenes festucae	Brachyceridae	Extirpated in Berlin	1801-1900	NA	1801-1900	19th century	terrestrial	NA
1061	Arthropods	Weevils	Thryogenes nereis	Brachyceridae	Extirpated in Berlin	1901-2000	NA	1901-2000	20th century	terrestrial	NA
1062	Arthropods	Weevils	Trachyphloeus spinimanus	Curculionidae	Extirpated in Berlin	1983	1983	1901-2000	20th century	terrestrial	3040035
1063	Arthropods	Weevils	Tychius lineatulus	Curculionidae	Extirpated in Berlin	1901-2000	NA	1901-2000	20th century	terrestrial	NA
1064	Arthropods	Weevils	Tychius medicaginis	Curculionidae	Extirpated in Berlin	before 1955	NA	1901-2000	20th century	terrestrial	NA
1065	Arthropods	Weevils	Tychius trivialis	Curculionidae	Extirpated in Berlin	1801-1900	NA	1801-1900	19th century	terrestrial	NA
1066	Arthropods	Short winged beetles and hister beetles	Chetabraeus globulus	Histeridae	Extirpated in Berlin	before 1839	NA	1801-1900	19th century	terrestrial	NA
1067	Arthropods	Short winged beetles and hister beetles	Hypocacculus rufipes	Histeridae	Extirpated in Berlin	before 1860	NA	1801-1900	19th century	terrestrial	NA
1068	Arthropods	Short winged beetles and hister beetles	Platysoma angustum	Histeridae	Extirpated in Berlin	before 1950	NA	1901-2000	20th century	terrestrial	NA
1069	Arthropods	Short winged beetles and hister beetles	Platysoma deplanatum	Histeridae	Extirpated in Berlin	1914	1914	1901-2000	20th century	terrestrial	1945684
1070	Arthropods	Short winged beetles and hister beetles	Plegaderus discisus	Histeridae	Extirpated in Berlin	before 1839	NA	1801-1900	19th century	terrestrial	NA
1071	Arthropods	Short winged beetles and hister beetles	Saprinus politus	Histeridae	Extirpated in Berlin	before 1851	NA	1801-1900	19th century	terrestrial	NA
1072	Arthropods	Short winged beetles and hister beetles	Anemadus strigosus	Leiodidae	Extirpated in Berlin	before 1946	NA	1901-2000	20th century	terrestrial	NA
1073	Arthropods	Short winged beetles and hister beetles	Nargus anisotomoides	Leiodidae	Extirpated in Berlin	before 1950	NA	1901-2000	20th century	terrestrial	NA
1074	Arthropods	Short winged beetles and hister beetles	Colon affine	Leiodidae	Extirpated in Berlin	before 1909	NA	1901-2000	20th century	terrestrial	NA
1075	Arthropods	Short winged beetles and hister beetles	Colon armipes	Leiodidae	Extirpated in Berlin	before 1854	NA	1801-1900	19th century	terrestrial	NA
1076	Arthropods	Short winged beetles and hister beetles	Colon calcaratum	Leiodidae	Extirpated in Berlin	before 1837	NA	1801-1900	19th century	terrestrial	NA
1077	Arthropods	Short winged beetles and hister beetles	Colon clavigerum	Leiodidae	Extirpated in Berlin	before 1884	NA	1801-1900	19th century	terrestrial	NA
1078	Arthropods	Short winged beetles and hister beetles	Colon puncticolle	Leiodidae	Extirpated in Berlin	before 1850	NA	1801-1900	19th century	terrestrial	NA
1079	Arthropods	Short winged beetles and hister beetles	Colon rufescens	Leiodidae	Extirpated in Berlin	before 1850	NA	1801-1900	19th century	terrestrial	NA
1080	Arthropods	Short winged beetles and hister beetles	Agyrtes castaneus	Agyrtidae	Extirpated in Berlin	before 1856	NA	1801-1900	19th century	terrestrial	NA
1081	Arthropods	Short winged beetles and hister beetles	Agathidium nigrinum	Leiodidae	Extirpated in Berlin	before 1866	NA	1801-1900	19th century	terrestrial	NA
1082	Arthropods	Short winged beetles and hister beetles	Leiodes brunnea	Leiodidae	Extirpated in Berlin	before 1909	NA	1901-2000	20th century	terrestrial	NA
1083	Arthropods	Short winged beetles and hister beetles	Leiodes flavescens	Leiodidae	Extirpated in Berlin	before 1845	NA	1801-1900	19th century	terrestrial	NA
1084	Arthropods	Short winged beetles and hister beetles	Leiodes furva	Leiodidae	Extirpated in Berlin	before 1845	NA	1801-1900	19th century	terrestrial	NA
1085	Arthropods	Short winged beetles and hister beetles	Leiodes hybrida	Leiodidae	Extirpated in Berlin	before 1845	NA	1801-1900	19th century	terrestrial	NA
1086	Arthropods	Short winged beetles and hister beetles	Leiodes litura	Leiodidae	Extirpated in Berlin	before 1909	NA	1901-2000	20th century	terrestrial	NA
1087	Arthropods	Short winged beetles and hister beetles	Leiodes nigrita	Leiodidae	Extirpated in Berlin	before 1909	NA	1901-2000	20th century	terrestrial	NA
1088	Arthropods	Short winged beetles and hister beetles	Leiodes picea	Leiodidae	Extirpated in Berlin	before 1909	NA	1901-2000	20th century	terrestrial	NA
1089	Arthropods	Short winged beetles and hister beetles	Leiodes rubiginosa	Leiodidae	Extirpated in Berlin	before 1845	NA	1801-1900	19th century	terrestrial	NA
1090	Arthropods	Short winged beetles and hister beetles	Zeadolopus latipes	Leiodidae	Extirpated in Berlin	before 1845	NA	1801-1900	19th century	terrestrial	NA
1091	Arthropods	Short winged beetles and hister beetles	Cephennium gallicum	Staphylinidae	Extirpated in Berlin	1994	1994	1901-2000	20th century	terrestrial	3472009
1092	Arthropods	Short winged beetles and hister beetles	Euconnus rutilipennis	Staphylinidae	Extirpated in Berlin	before 2005	NA	2001-now	21th century	terrestrial	NA
1093	Arthropods	Short winged beetles and hister beetles	Micropeplus caelatus	Staphylinidae	Extirpated in Berlin	1914	1914	1901-2000	20th century	terrestrial	1945684
1094	Arthropods	Short winged beetles and hister beetles	Micropeplus porcatus	Staphylinidae	Extirpated in Berlin	1922	1922	1901-2000	20th century	terrestrial	3953920
1095	Arthropods	Short winged beetles and hister beetles	Bryaxis clavicornis	Staphylinidae	Extirpated in Berlin	before 1950	NA	1901-2000	20th century	terrestrial	NA
1096	Arthropods	Short winged beetles and hister beetles	Pselaphaulax dresdensis	Staphylinidae	Extirpated in Berlin	1970	1970	1901-2000	20th century	terrestrial	3208719
1097	Arthropods	Short winged beetles and hister beetles	Lordithon pulchellus	Staphylinidae	Extirpated in Berlin	before 1950	NA	1901-2000	20th century	terrestrial	NA
1098	Arthropods	Short winged beetles and hister beetles	Mycetoporus reichei	Staphylinidae	Extirpated in Berlin	before 1900	NA	1801-1900	19th century	terrestrial	NA
1099	Arthropods	Short winged beetles and hister beetles	Tachinus bipustulatus	Staphylinidae	Extirpated in Berlin	1921	1921	1901-2000	20th century	terrestrial	3914151
1100	Arthropods	Short winged beetles and hister beetles	Tachinus scapularis	Staphylinidae	Extirpated in Berlin	1958	1958	1901-2000	20th century	terrestrial	3316353
1101	Arthropods	Short winged beetles and hister beetles	Tachyporus tersus	Staphylinidae	Extirpated in Berlin	1967	1967	1901-2000	20th century	terrestrial	3245325
1102	Arthropods	Short winged beetles and hister beetles	Aleochara fumata	Staphylinidae	Extirpated in Berlin	after 2003, before 2016	NA	2001-now	21th century	terrestrial	NA
1103	Arthropods	Short winged beetles and hister beetles	Aleochara funebris	Staphylinidae	Extirpated in Berlin	after 2003, before 2016	NA	2001-now	21th century	terrestrial	NA
1104	Arthropods	Short winged beetles and hister beetles	Aleochara moerens	Staphylinidae	Extirpated in Berlin	after 2003, before 2016	NA	2001-now	21th century	terrestrial	NA
1105	Arthropods	Short winged beetles and hister beetles	Aleochara moesta	Staphylinidae	Extirpated in Berlin	after 2003, before 2016	NA	2001-now	21th century	terrestrial	NA
1106	Arthropods	Short winged beetles and hister beetles	Aleochara signata	Staphylinidae	Extirpated in Berlin	after 2003, before 2016	NA	2001-now	21th century	terrestrial	NA
1107	Arthropods	Short winged beetles and hister beetles	Alevonota gracilienta	Staphylinidae	Extirpated in Berlin	after 2003, before 2016	NA	2001-now	21th century	terrestrial	NA
1108	Arthropods	Short winged beetles and hister beetles	Amarochara bonnairei	Staphylinidae	Extirpated in Berlin	after 2003, before 2016	NA	2001-now	21th century	terrestrial	NA
1109	Arthropods	Short winged beetles and hister beetles	Atheta arctica	Staphylinidae	Extirpated in Berlin	after 2003, before 2016	NA	2001-now	21th century	terrestrial	NA
1110	Arthropods	Short winged beetles and hister beetles	Atheta balcanicola	Staphylinidae	Extirpated in Berlin	1977	1977	1901-2000	20th century	terrestrial	3044968
1111	Arthropods	Short winged beetles and hister beetles	Atheta boreella	Staphylinidae	Extirpated in Berlin	1967	1967	1901-2000	20th century	terrestrial	3245325
1112	Arthropods	Short winged beetles and hister beetles	Atheta clientula	Staphylinidae	Extirpated in Berlin	after 2003, before 2016	NA	2001-now	21th century	terrestrial	NA
1113	Arthropods	Short winged beetles and hister beetles	Atheta ganglbaueri	Staphylinidae	Extirpated in Berlin	1946	1946	1901-2000	20th century	terrestrial	3213966
1114	Arthropods	Short winged beetles and hister beetles	Atheta hygrobia	Staphylinidae	Extirpated in Berlin	after 2003, before 2016	NA	2001-now	21th century	terrestrial	NA
1115	Arthropods	Short winged beetles and hister beetles	Atheta liliputana	Staphylinidae	Extirpated in Berlin	1968	1968	1901-2000	20th century	terrestrial	3225354
1116	Arthropods	Short winged beetles and hister beetles	Atheta myrmecobia	Staphylinidae	Extirpated in Berlin	after 2003, before 2016	NA	2001-now	21th century	terrestrial	NA
1117	Arthropods	Short winged beetles and hister beetles	Atheta nigripes	Staphylinidae	Extirpated in Berlin	after 2003, before 2016	NA	2001-now	21th century	terrestrial	NA
1118	Arthropods	Short winged beetles and hister beetles	Atheta pervagata	Staphylinidae	Extirpated in Berlin	after 2003, before 2016	NA	2001-now	21th century	terrestrial	NA
1119	Arthropods	Short winged beetles and hister beetles	Atheta sequanica	Staphylinidae	Extirpated in Berlin	after 2003, before 2016	NA	2001-now	21th century	terrestrial	NA
1120	Arthropods	Short winged beetles and hister beetles	Atheta sodermani	Staphylinidae	Extirpated in Berlin	after 2003, before 2016	NA	2001-now	21th century	terrestrial	NA
1121	Arthropods	Short winged beetles and hister beetles	Atheta strandiella	Staphylinidae	Extirpated in Berlin	after 2003, before 2016	NA	2001-now	21th century	terrestrial	NA
1122	Arthropods	Short winged beetles and hister beetles	Atheta subsinuata	Staphylinidae	Extirpated in Berlin	before 1991	NA	1901-2000	20th century	terrestrial	NA
1123	Arthropods	Short winged beetles and hister beetles	Calodera rubens	Staphylinidae	Extirpated in Berlin	before 1950	NA	1901-2000	20th century	terrestrial	NA
1124	Arthropods	Short winged beetles and hister beetles	Cypha pulicaria	Staphylinidae	Extirpated in Berlin	after 2003, before 2016	NA	2001-now	21th century	terrestrial
1125	Arthropods	Short winged beetles and hister beetles	Cypha seminulum	Staphylinidae	Extirpated in Berlin	after 2003, before 2016	NA	2001-now	21th century	terrestrial
1126	Arthropods	Short winged beetles and hister beetles	Cyphaea curtula	Staphylinidae	Extirpated in Berlin	after 2003, before 2016	NA	2001-now	21th century	terrestrial
1127	Arthropods	Short winged beetles and hister beetles	Dacrila fallax	Staphylinidae	Extirpated in Berlin	after 2003, before 2016	NA	2001-now	21th century	terrestrial
1128	Arthropods	Short winged beetles and hister beetles	Dasygnypeta velata	Staphylinidae	Extirpated in Berlin	after 2003, before 2016	NA	2001-now	21th century	terrestrial
1129	Arthropods	Short winged beetles and hister beetles	Deinopsis erosa	Staphylinidae	Extirpated in Berlin	after 2003, before 2016	NA	2001-now	21th century	terrestrial
1130	Arthropods	Short winged beetles and hister beetles	Dinarda dentata	Staphylinidae	Extirpated in Berlin	after 2003, before 2016	NA	2001-now	21th century	terrestrial
1131	Arthropods	Short winged beetles and hister beetles	Dochmonota rudiventris	Staphylinidae	Extirpated in Berlin	after 2003, before 2016	NA	2001-now	21th century	terrestrial
1132	Arthropods	Short winged beetles and hister beetles	Encephalus complicans	Staphylinidae	Extirpated in Berlin	after 2003, before 2016	NA	2001-now	21th century	terrestrial
1133	Arthropods	Short winged beetles and hister beetles	Euryusa coarctata	Staphylinidae	Extirpated in Berlin	after 1991, before 2003	NA	1901-2000	20th century	terrestrial
1134	Arthropods	Short winged beetles and hister beetles	Falagrioma thoracica	Staphylinidae	Extirpated in Berlin	after 2003, before 2016	NA	2001-now	21th century	terrestrial
1135	Arthropods	Short winged beetles and hister beetles	Gnypeta carbonaria	Staphylinidae	Extirpated in Berlin	after 2003, before 2016	NA	2001-now	21th century	terrestrial
1136	Arthropods	Short winged beetles and hister beetles	Gnypeta ripicola	Staphylinidae	Extirpated in Berlin	after 2003, before 2016	NA	2001-now	21th century	terrestrial
1137	Arthropods	Short winged beetles and hister beetles	Gymnusa brevicollis	Staphylinidae	Extirpated in Berlin	after 2003, before 2016	NA	2001-now	21th century	terrestrial
1138	Arthropods	Short winged beetles and hister beetles	Hygropora cunctans	Staphylinidae	Extirpated in Berlin	after 2003, before 2016	NA	2001-now	21th century	terrestrial
1139	Arthropods	Short winged beetles and hister beetles	Notothecta confusa	Staphylinidae	Extirpated in Berlin	before 1950	NA	1901-2000	20th century	terrestrial	NA
1140	Arthropods	Short winged beetles and hister beetles	Oxypoda induta	Staphylinidae	Extirpated in Berlin	after 2003, before 2016	NA	2001-now	21th century	terrestrial
1141	Arthropods	Short winged beetles and hister beetles	Oxypoda lentula	Staphylinidae	Extirpated in Berlin	after 2003, before 2016	NA	2001-now	21th century	terrestrial
1142	Arthropods	Short winged beetles and hister beetles	Oxypoda nigrocincta	Staphylinidae	Extirpated in Berlin	after 2003, before 2016	NA	2001-now	21th century	terrestrial
1143	Arthropods	Short winged beetles and hister beetles	Tachyusa scitula	Staphylinidae	Extirpated in Berlin	after 2003, before 2016	NA	2001-now	21th century	terrestrial
1144	Arthropods	Short winged beetles and hister beetles	Tetralaucopora rubicunda	Staphylinidae	Extirpated in Berlin	before 2016	NA	2001-now	21th century	terrestrial
1145	Arthropods	Short winged beetles and hister beetles	Tomoglossa luteicornis	Staphylinidae	Extirpated in Berlin	after 2003, before 2016	NA	2001-now	21th century	terrestrial
1146	Arthropods	Short winged beetles and hister beetles	Zoosetha inconspicua	Staphylinidae	Extirpated in Berlin	after 2003, before 2016	NA	2001-now	21th century	terrestrial
1147	Arthropods	Short winged beetles and hister beetles	Anotylus pumilus	Staphylinidae	Extirpated in Berlin	before 1950	NA	1901-2000	20th century	terrestrial	NA
1148	Arthropods	Short winged beetles and hister beetles	Aploderus caesus	Staphylinidae	Extirpated in Berlin	after 2003, before 2016	NA	2001-now	21th century	terrestrial
1149	Arthropods	Short winged beetles and hister beetles	Bledius baudii	Staphylinidae	Extirpated in Berlin	after 2003, before 2016	NA	2001-now	21th century	terrestrial
1150	Arthropods	Short winged beetles and hister beetles	Bledius denticollis	Staphylinidae	Extirpated in Berlin	after 2003, before 2016	NA	2001-now	21th century	terrestrial
1151	Arthropods	Short winged beetles and hister beetles	Bledius fergussoni	Staphylinidae	Extirpated in Berlin	before 1837	NA	1801-1900	19th century	terrestrial	NA
1152	Arthropods	Short winged beetles and hister beetles	Bledius pygmaeus	Staphylinidae	Extirpated in Berlin	before 1991	NA	1901-2000	20th century	terrestrial
1153	Arthropods	Short winged beetles and hister beetles	Bledius tibialis	Staphylinidae	Extirpated in Berlin	before 1950	NA	1901-2000	20th century	terrestrial	NA
1154	Arthropods	Short winged beetles and hister beetles	Coprophilus striatulus	Staphylinidae	Extirpated in Berlin	after 2003, before 2016	NA	2001-now	21th century	terrestrial
1155	Arthropods	Short winged beetles and hister beetles	Deleaster dichrous	Staphylinidae	Extirpated in Berlin	after 2003, before 2016	NA	2001-now	21th century	terrestrial
1156	Arthropods	Short winged beetles and hister beetles	Manda mandibularis	Staphylinidae	Extirpated in Berlin	after 2003, before 2016	NA	2001-now	21th century	terrestrial
1157	Arthropods	Short winged beetles and hister beetles	Syntomium aeneum	Staphylinidae	Extirpated in Berlin	after 2003, before 2016	NA	2001-now	21th century	terrestrial
1158	Arthropods	Short winged beetles and hister beetles	Thinobius brevipennis	Staphylinidae	Extirpated in Berlin	before 1950	NA	1901-2000	20th century	terrestrial	NA
1159	Arthropods	Short winged beetles and hister beetles	Thinobius flagellatus	Staphylinidae	Extirpated in Berlin	before 1950	NA	1901-2000	20th century	terrestrial	NA
1160	Arthropods	Short winged beetles and hister beetles	Thinobius pusillimus	Staphylinidae	Extirpated in Berlin	before 1950	NA	1901-2000	20th century	terrestrial	NA
1161	Arthropods	Short winged beetles and hister beetles	Stenus bohemicus	Staphylinidae	Extirpated in Berlin	before 1950	NA	1901-2000	20th century	terrestrial	NA
1162	Arthropods	Short winged beetles and hister beetles	Stenus palposus	Staphylinidae	Extirpated in Berlin	before 1950	NA	1901-2000	20th century	terrestrial	NA
1163	Arthropods	Short winged beetles and hister beetles	Stenus pumilio	Staphylinidae	Extirpated in Berlin	before 1950	NA	1901-2000	20th century	terrestrial	NA
1164	Arthropods	Short winged beetles and hister beetles	Stenus sylvester	Staphylinidae	Extirpated in Berlin	before 1950	NA	1901-2000	20th century	terrestrial	NA
1165	Arthropods	Short winged beetles and hister beetles	Medon apicalis	Staphylinidae	Extirpated in Berlin	1884	1884	1801-1900	19th century	terrestrial	3045456
1166	Arthropods	Short winged beetles and hister beetles	Paederus limnophilus	Staphylinidae	Extirpated in Berlin	before 1950	NA	1901-2000	20th century	terrestrial	NA
1167	Arthropods	Short winged beetles and hister beetles	Rugilus angustatus	Staphylinidae	Extirpated in Berlin	before 1950	NA	1901-2000	20th century	terrestrial	NA
1168	Arthropods	Short winged beetles and hister beetles	Rugilus geniculatus	Staphylinidae	Extirpated in Berlin	before 1950	NA	1901-2000	20th century	terrestrial	NA
1169	Arthropods	Short winged beetles and hister beetles	Scopaeus minimus	Staphylinidae	Extirpated in Berlin	before 1950	NA	1901-2000	20th century	terrestrial	NA
1170	Arthropods	Short winged beetles and hister beetles	Tetartopeus sphagnetorum	Staphylinidae	Extirpated in Berlin	before 1950	NA	1901-2000	20th century	terrestrial	NA
1171	Arthropods	Short winged beetles and hister beetles	Bisnius scribae	Staphylinidae	Extirpated in Berlin	before 1950	NA	1901-2000	20th century	terrestrial	NA
1172	Arthropods	Short winged beetles and hister beetles	Dinothenarus fossor	Staphylinidae	Extirpated in Berlin	before 1950	NA	1901-2000	20th century	terrestrial	NA
1173	Arthropods	Short winged beetles and hister beetles	Dinothenarus pubescens	Staphylinidae	Extirpated in Berlin	before 1950	NA	1901-2000	20th century	terrestrial	NA
1174	Arthropods	Short winged beetles and hister beetles	Ocypus aeneocephalus	Staphylinidae	Extirpated in Berlin	before 1950	NA	1901-2000	20th century	terrestrial	NA
1175	Arthropods	Short winged beetles and hister beetles	Philonthus ebeninus	Staphylinidae	Extirpated in Berlin	before 1950	NA	1901-2000	20th century	terrestrial	NA
1176	Arthropods	Short winged beetles and hister beetles	Philonthus nitidus	Staphylinidae	Extirpated in Berlin	after 2003, before 2016	NA	2001-now	21th century	terrestrial	NA
1177	Arthropods	Short winged beetles and hister beetles	Philonthus rufipes	Staphylinidae	Extirpated in Berlin	before 1950	NA	1901-2000	20th century	terrestrial	NA
1178	Arthropods	Short winged beetles and hister beetles	Quedius fulgidus	Staphylinidae	Extirpated in Berlin	after 2003, before 2016	NA	2001-now	21th century	terrestrial	NA
1179	Arthropods	Short winged beetles and hister beetles	Rabigus pullus	Staphylinidae	Extirpated in Berlin	before 1950	NA	1901-2000	20th century	terrestrial	NA
1180	Arthropods	Short winged beetles and hister beetles	Staphylinus caesareus	Staphylinidae	Extirpated in Berlin	after 2003, before 2016	NA	2001-now	21th century	terrestrial	NA
1181	Arthropods	Short winged beetles and hister beetles	Tasgius pedator	Staphylinidae	Extirpated in Berlin	after 2003, before 2016	NA	2001-now	21th century	terrestrial	NA
1182	Arthropods	Long horned beetles	Callidium aeneum	Cerambycidae	Extirpated in Berlin	before 2004	NA	2001-now	21th century	terrestrial	NA
1183	Arthropods	Long horned beetles	Cerambyx scopolii	Cerambycidae	Extirpated in Berlin	before 2004	NA	2001-now	21th century	terrestrial	NA
1184	Arthropods	Long horned beetles	Chlorophorus varius	Cerambycidae	Extirpated in Berlin	1919	1919	1901-2000	20th century	terrestrial	1928432
1185	Arthropods	Long horned beetles	Lamia textor	Cerambycidae	Extirpated in Berlin	before 2004	NA	2001-now	21th century	terrestrial	NA
1186	Arthropods	Long horned beetles	Leiopus punctulatus	Cerambycidae	Extirpated in Berlin	before 1991	NA	1901-2000	20th century	terrestrial	NA
1187	Arthropods	Long horned beetles	Necydalis ulmi	Cerambycidae	Extirpated in Berlin	before 1991	NA	1901-2000	20th century	terrestrial	NA
1188	Arthropods	Long horned beetles	Phymatodes glabratus	Cerambycidae	Extirpated in Berlin	1919	1919	1901-2000	20th century	terrestrial	1928432
1189	Arthropods	Long horned beetles	Phytoecia molybdaena	Cerambycidae	Extirpated in Berlin	before 2004	NA	2001-now	21th century	terrestrial	NA
1190	Arthropods	Ground beetles	Acupalpus maculatus	Carabidae	Extirpated in Berlin	1945	1945	1901-2000	20th century	terrestrial	3064629
1191	Arthropods	Ground beetles	Agonum gracilipes	Carabidae	Extirpated in Berlin	1981	1981	1901-2000	20th century	terrestrial	3050974
1192	Arthropods	Ground beetles	Agonum hypocrita	Carabidae	Extirpated in Berlin	1972	1972	1901-2000	20th century	terrestrial	3152489
1193	Arthropods	Ground beetles	Agonum impressum	Carabidae	Extirpated in Berlin	1921	1921	1901-2000	20th century	terrestrial	3914151
1194	Arthropods	Ground beetles	Amara famelica	Carabidae	Extirpated in Berlin	1968	1968	1901-2000	20th century	terrestrial	3225354
1195	Arthropods	Ground beetles	Anisodactylus nemorivagus	Carabidae	Extirpated in Berlin	1933	1933	1901-2000	20th century	terrestrial	4221024
1196	Arthropods	Ground beetles	Bembidion humerale	Carabidae	Extirpated in Berlin	1983	1983	1901-2000	20th century	terrestrial	3040035
1197	Arthropods	Ground beetles	Bembidion punctulatum	Carabidae	Extirpated in Berlin	1921	1921	1901-2000	20th century	terrestrial	3914151
1198	Arthropods	Ground beetles	Bembidion semipunctatum	Carabidae	Extirpated in Berlin	1921	1921	1901-2000	20th century	terrestrial	3914151
1199	Arthropods	Ground beetles	Bembidion striatum	Carabidae	Extirpated in Berlin	1915	1915	1901-2000	20th century	terrestrial	1835094
1200	Arthropods	Ground beetles	Bembidion velox	Carabidae	Extirpated in Berlin	1915	1915	1901-2000	20th century	terrestrial	1835094
1201	Arthropods	Ground beetles	Callisthenes reticulatus	Carabidae	Extirpated in Berlin	before 1950	NA	1901-2000	20th century	terrestrial	NA
1202	Arthropods	Ground beetles	Calosoma sycophanta	Carabidae	Extirpated in Berlin	1974	1974	1901-2000	20th century	terrestrial	3118134
1203	Arthropods	Ground beetles	Carabus cancellatus	Carabidae	Extirpated in Berlin	1959	1959	1901-2000	20th century	terrestrial	3290333
1204	Arthropods	Ground beetles	Carabus clatratus	Carabidae	Extirpated in Berlin	1924	1924	1901-2000	20th century	terrestrial	3986458
1205	Arthropods	Ground beetles	Carabus glabratus	Carabidae	Extirpated in Berlin	1956	1956	1901-2000	20th century	terrestrial	3345650
1206	Arthropods	Ground beetles	Carabus intricatus	Carabidae	Extirpated in Berlin	around 1900	1900	1801-1900	19th century	terrestrial	1888848
1207	Arthropods	Ground beetles	Carabus nitens	Carabidae	Extirpated in Berlin	1904	1904	1901-2000	20th century	terrestrial	1988742
1208	Arthropods	Ground beetles	Carabus problematicus	Carabidae	Extirpated in Berlin	1909	1909	1901-2000	20th century	terrestrial	2057610
1209	Arthropods	Ground beetles	Chlaenius costulatus	Carabidae	Extirpated in Berlin	1910	1910	1901-2000	20th century	terrestrial	2071257
1210	Arthropods	Ground beetles	Chlaenius nitidulus	Carabidae	Extirpated in Berlin	1837	1837	1801-1900	19th century	terrestrial	283722
1211	Arthropods	Ground beetles	Chlaenius sulcicollis	Carabidae	Extirpated in Berlin	1910	1910	1901-2000	20th century	terrestrial	2071257
1212	Arthropods	Ground beetles	Cylindera arenaria	Carabidae	Extirpated in Berlin	1982	1982	1901-2000	20th century	terrestrial	3042612
1213	Arthropods	Ground beetles	Dolichus halensis	Carabidae	Extirpated in Berlin	1969	1969	1901-2000	20th century	terrestrial	3218112
1214	Arthropods	Ground beetles	Dyschirius chalceus	Carabidae	Extirpated in Berlin	1957	1957	1901-2000	20th century	terrestrial	3338561
1215	Arthropods	Ground beetles	Dyschirius neresheimeri	Carabidae	Extirpated in Berlin	1901-2000	NA	1901-2000	20th century	terrestrial	NA
1216	Arthropods	Ground beetles	Dyschirius nitidus	Carabidae	Extirpated in Berlin	before 1950	NA	1901-2000	20th century	terrestrial	NA
1217	Arthropods	Ground beetles	Dyschirius obscurus	Carabidae	Extirpated in Berlin	1930	1930	1901-2000	20th century	terrestrial	4332834
1218	Arthropods	Ground beetles	Elaphropus parvulus	Carabidae	Extirpated in Berlin	1986	1986	1901-2000	20th century	terrestrial	3115473
1219	Arthropods	Ground beetles	Limodromus longiventris	Carabidae	Extirpated in Berlin	1947	1947	1901-2000	20th century	terrestrial	3271179
1220	Arthropods	Ground beetles	Paratachys micros	Carabidae	Extirpated in Berlin	before 1950	NA	1901-2000	20th century	terrestrial	NA
1221	Arthropods	Ground beetles	Pterostichus ovoideus	Carabidae	Extirpated in Berlin	around 1900	1900	1801-1900	19th century	terrestrial	1888848
1222	Arthropods	Ground beetles	Pterostichus taksonyis	Carabidae	Extirpated in Berlin	1924	1924	1901-2000	20th century	terrestrial	3986458
1223	Arthropods	Ground beetles	Sphodrus leucophthalmus	Carabidae	Extirpated in Berlin	1940	1940	1901-2000	20th century	terrestrial	4330810
1224	Arthropods	Jewel beetles	Dicerca berolinensis	Buprestidae	Extirpated in Berlin	before 1907	NA	1901-2000	20th century	terrestrial	NA
1225	Arthropods	Jewel beetles	Dicerca alni	Buprestidae	Extirpated in Berlin	before 1900	NA	1801-1900	19th century	terrestrial	NA
1226	Arthropods	Jewel beetles	Buprestis haemorrhoidalis	Buprestidae	Extirpated in Berlin	1937	1937	1901-2000	20th century	terrestrial	4314432
1227	Arthropods	Jewel beetles	Melanophila acuminata	Buprestidae	Extirpated in Berlin	1970	1970	1901-2000	20th century	terrestrial	3208719
1228	Arthropods	Jewel beetles	Anthaxia senicula	Buprestidae	Extirpated in Berlin	before 1900	NA	1801-1900	19th century	terrestrial	NA
1229	Arthropods	Jewel beetles	Aphanisticus emarginatus	Buprestidae	Extirpated in Berlin	before 1919	NA	1901-2000	20th century	terrestrial	NA
1230	Arthropods	Jewel beetles	Aphanisticus pusillus	Buprestidae	Extirpated in Berlin	1970	1970	1901-2000	20th century	terrestrial	3208719
1231	Arthropods	Capuchin beetles, multicoloured beetles, flat beetles, click beetles, shipyard beetles, and black beetles	Lichenophanes varius	Bostrichidae	Extirpated in Berlin	before 1900	NA	1801-1900	19th century	terrestrial	NA
1232	Arthropods	Capuchin beetles, multicoloured beetles, flat beetles, click beetles, shipyard beetles, and black beetles	Endecatomus reticulatus	Bostrichidae	Extirpated in Berlin	before 1900	NA	1801-1900	19th century	terrestrial	NA
1233	Arthropods	Capuchin beetles, multicoloured beetles, flat beetles, click beetles, shipyard beetles, and black beetles	Anobium emarginatum	Anobiidae	Extirpated in Berlin	before 1900	NA	1801-1900	19th century	terrestrial	NA
1234	Arthropods	Capuchin beetles, multicoloured beetles, flat beetles, click beetles, shipyard beetles, and black beetles	Ernobius mulsanti	Anobiidae	Extirpated in Berlin	before 1900	NA	1801-1900	19th century	terrestrial	NA
1235	Arthropods	Capuchin beetles, multicoloured beetles, flat beetles, click beetles, shipyard beetles, and black beetles	Xyletinus pectinatus	Anobiidae	Extirpated in Berlin	before 1900	NA	1801-1900	19th century	terrestrial	NA
1236	Arthropods	Capuchin beetles, multicoloured beetles, flat beetles, click beetles, shipyard beetles, and black beetles	Dermestoides sanguinicollis	Cleridae	Extirpated in Berlin	before 1900	NA	1801-1900	19th century	terrestrial	NA
1237	Arthropods	Capuchin beetles, multicoloured beetles, flat beetles, click beetles, shipyard beetles, and black beetles	Korynetes ruficornis	Cleridae	Extirpated in Berlin	before 1900	NA	1801-1900	19th century	terrestrial	NA
1238	Arthropods	Capuchin beetles, multicoloured beetles, flat beetles, click beetles, shipyard beetles, and black beetles	Opilo domesticus	Cleridae	Extirpated in Berlin	before 1900	NA	1801-1900	19th century	terrestrial	NA
1239	Arthropods	Capuchin beetles, multicoloured beetles, flat beetles, click beetles, shipyard beetles, and black beetles	Trichodes apiarius	Cleridae	Extirpated in Berlin	before 1900	NA	1801-1900	19th century	terrestrial	NA
1240	Arthropods	Capuchin beetles, multicoloured beetles, flat beetles, click beetles, shipyard beetles, and black beetles	Trichoceble floralis	Dasytidae	Extirpated in Berlin	before 1900	NA	1801-1900	19th century	terrestrial	NA
1241	Arthropods	Capuchin beetles, multicoloured beetles, flat beetles, click beetles, shipyard beetles, and black beetles	Phloiophilus edwardsii	Phloiophilidae	Extirpated in Berlin	before 1900	NA	1801-1900	19th century	terrestrial	NA
1242	Arthropods	Capuchin beetles, multicoloured beetles, flat beetles, click beetles, shipyard beetles, and black beetles	Temnoscheila caerulea	Trogossitidae	Extirpated in Berlin	before 1900	NA	1801-1900	19th century	terrestrial	NA
1243	Arthropods	Capuchin beetles, multicoloured beetles, flat beetles, click beetles, shipyard beetles, and black beetles	Atomaria badia	Cryptophagidae	Extirpated in Berlin	before 1900	NA	1801-1900	19th century	terrestrial	NA
1244	Arthropods	Capuchin beetles, multicoloured beetles, flat beetles, click beetles, shipyard beetles, and black beetles	Atomaria munda	Cryptophagidae	Extirpated in Berlin	before 1900	NA	1801-1900	19th century	terrestrial	NA
1245	Arthropods	Capuchin beetles, multicoloured beetles, flat beetles, click beetles, shipyard beetles, and black beetles	Atomaria peltata	Cryptophagidae	Extirpated in Berlin	before 1900	NA	1801-1900	19th century	terrestrial	NA
1246	Arthropods	Capuchin beetles, multicoloured beetles, flat beetles, click beetles, shipyard beetles, and black beetles	Atomaria procerula	Cryptophagidae	Extirpated in Berlin	before 1900	NA	1801-1900	19th century	terrestrial	NA
1247	Arthropods	Capuchin beetles, multicoloured beetles, flat beetles, click beetles, shipyard beetles, and black beetles	Atomaria pulchra	Cryptophagidae	Extirpated in Berlin	before 1900	NA	1801-1900	19th century	terrestrial	NA
1248	Arthropods	Capuchin beetles, multicoloured beetles, flat beetles, click beetles, shipyard beetles, and black beetles	Cryptophagus subfumatus	Cryptophagidae	Extirpated in Berlin	before 1900	NA	1801-1900	19th century	terrestrial	NA
1249	Arthropods	Capuchin beetles, multicoloured beetles, flat beetles, click beetles, shipyard beetles, and black beetles	Pediacus dermestoides	Cucujidae	Extirpated in Berlin	before 1900	NA	1801-1900	19th century	terrestrial	NA
1250	Arthropods	Capuchin beetles, multicoloured beetles, flat beetles, click beetles, shipyard beetles, and black beetles	Triplax lepida	Erotylidae	Extirpated in Berlin	before 1900	NA	1801-1900	19th century	terrestrial	NA
1251	Arthropods	Capuchin beetles, multicoloured beetles, flat beetles, click beetles, shipyard beetles, and black beetles	Triplax scutellaris	Erotylidae	Extirpated in Berlin	before 1900	NA	1801-1900	19th century	terrestrial	NA
1252	Arthropods	Capuchin beetles, multicoloured beetles, flat beetles, click beetles, shipyard beetles, and black beetles	Cryptolestes weisei	Laemophloeidae	Extirpated in Berlin	before 1900	NA	1801-1900	19th century	terrestrial	NA
1253	Arthropods	Capuchin beetles, multicoloured beetles, flat beetles, click beetles, shipyard beetles, and black beetles	Notolaemus unifasciatus	Laemophloeidae	Extirpated in Berlin	before 1900	NA	1801-1900	19th century	terrestrial	NA
1254	Arthropods	Capuchin beetles, multicoloured beetles, flat beetles, click beetles, shipyard beetles, and black beetles	Monotoma quadrifoveolata	Monotomidae	Extirpated in Berlin	before 1900	NA	1801-1900	19th century	terrestrial	NA
1255	Arthropods	Capuchin beetles, multicoloured beetles, flat beetles, click beetles, shipyard beetles, and black beetles	Nitidula rufipes	Nitidulidae	Extirpated in Berlin	before 1900	NA	1801-1900	19th century	terrestrial	NA
1256	Arthropods	Capuchin beetles, multicoloured beetles, flat beetles, click beetles, shipyard beetles, and black beetles	Ampedus praeustus	Elateridae	Extirpated in Berlin	before 1900	NA	1801-1900	19th century	terrestrial	NA
1257	Arthropods	Capuchin beetles, multicoloured beetles, flat beetles, click beetles, shipyard beetles, and black beetles	Ampedus rufipennis	Elateridae	Extirpated in Berlin	before 1900	NA	1801-1900	19th century	terrestrial	NA
1258	Arthropods	Capuchin beetles, multicoloured beetles, flat beetles, click beetles, shipyard beetles, and black beetles	Megapenthes lugens	Elateridae	Extirpated in Berlin	before 1900	NA	1801-1900	19th century	terrestrial	NA
1259	Arthropods	Capuchin beetles, multicoloured beetles, flat beetles, click beetles, shipyard beetles, and black beetles	Melanotus crassicollis	Elateridae	Extirpated in Berlin	before 1900	NA	1801-1900	19th century	terrestrial	NA
1260	Arthropods	Capuchin beetles, multicoloured beetles, flat beetles, click beetles, shipyard beetles, and black beetles	Trixagus obtusus	Throscidae	Extirpated in Berlin	before 1900	NA	1801-1900	19th century	terrestrial	NA
1261	Arthropods	Capuchin beetles, multicoloured beetles, flat beetles, click beetles, shipyard beetles, and black beetles	Aglenus brunneus	Salpingidae	Extirpated in Berlin	before 1900	NA	1801-1900	19th century	terrestrial	NA
1262	Arthropods	Capuchin beetles, multicoloured beetles, flat beetles, click beetles, shipyard beetles, and black beetles	Osphya bipunctata	Melandryidae	Extirpated in Berlin	before 1900	NA	1801-1900	19th century	terrestrial	NA
1263	Arthropods	Capuchin beetles, multicoloured beetles, flat beetles, click beetles, shipyard beetles, and black beetles	Xylita laevigata	Melandryidae	Extirpated in Berlin	before 1900	NA	1801-1900	19th century	terrestrial	NA
1264	Arthropods	Capuchin beetles, multicoloured beetles, flat beetles, click beetles, shipyard beetles, and black beetles	Anogcodes ferruginea	Oedemeridae	Extirpated in Berlin	before 1900	NA	1801-1900	19th century	terrestrial	NA
1265	Arthropods	Capuchin beetles, multicoloured beetles, flat beetles, click beetles, shipyard beetles, and black beetles	Salpingus aeneus	Salpingidae	Extirpated in Berlin	before 1900	NA	1801-1900	19th century	terrestrial	NA
1266	Arthropods	Capuchin beetles, multicoloured beetles, flat beetles, click beetles, shipyard beetles, and black beetles	Corticeus suberis	Tenebrionidae	Extirpated in Berlin	before 1900	NA	1801-1900	19th century	terrestrial	NA
1267	Arthropods	Capuchin beetles, multicoloured beetles, flat beetles, click beetles, shipyard beetles, and black beetles	Menephilus cylindricus	Tenebrionidae	Extirpated in Berlin	before 1900	NA	1801-1900	19th century	terrestrial	NA
1268	Arthropods	Capuchin beetles, multicoloured beetles, flat beetles, click beetles, shipyard beetles, and black beetles	Mycetochara flavipes	Tenebrionidae	Extirpated in Berlin	before 1900	NA	1801-1900	19th century	terrestrial	NA
1269	Arthropods	Capuchin beetles, multicoloured beetles, flat beetles, click beetles, shipyard beetles, and black beetles	Mycetochara pygmaea	Tenebrionidae	Extirpated in Berlin	before 1900	NA	1801-1900	19th century	terrestrial	NA
1270	Arthropods	Capuchin beetles, multicoloured beetles, flat beetles, click beetles, shipyard beetles, and black beetles	Omophlus betulae	Tenebrionidae	Extirpated in Berlin	before 1900	NA	1801-1900	19th century	terrestrial	NA
1271	Arthropods	Leaf beetles	Donacia brevicornis	Chrysomelidae	Extirpated in Berlin	before 1900	NA	1801-1900	19th century	terrestrial	NA
1272	Arthropods	Leaf beetles	Donacia dentata	Chrysomelidae	Extirpated in Berlin	1937	1937	1901-2000	20th century	terrestrial	4314432
1273	Arthropods	Leaf beetles	Donacia obscura	Chrysomelidae	Extirpated in Berlin	before 1907	NA	1901-2000	20th century	terrestrial	NA
1274	Arthropods	Leaf beetles	Donacia thalassina	Chrysomelidae	Extirpated in Berlin	before 1950	NA	1901-2000	20th century	terrestrial	NA
1275	Arthropods	Leaf beetles	Donacia tomentosa	Chrysomelidae	Extirpated in Berlin	1943	1943	1901-2000	20th century	terrestrial	4430204
1276	Arthropods	Leaf beetles	Macroplea appendiculata	Chrysomelidae	Extirpated in Berlin	before 1907	NA	1901-2000	20th century	terrestrial	NA
1277	Arthropods	Leaf beetles	Lilioceris merdigera	Chrysomelidae	Extirpated in Berlin	before 1913	NA	1901-2000	20th century	terrestrial	NA
1278	Arthropods	Leaf beetles	Labidostomis humeralis	Chrysomelidae	Extirpated in Berlin	1897	1897	1801-1900	19th century	terrestrial	NA
1279	Arthropods	Leaf beetles	Labidostomis tridentata	Chrysomelidae	Extirpated in Berlin	1949	1949	1901-2000	20th century	terrestrial	3328193
1280	Arthropods	Leaf beetles	Cryptocephalus bipunctatus	Chrysomelidae	Extirpated in Berlin	before 1950	NA	1901-2000	20th century	terrestrial	NA
1281	Arthropods	Leaf beetles	Cryptocephalus chrysopus	Chrysomelidae	Extirpated in Berlin	before 1950	NA	1901-2000	20th century	terrestrial	NA
1282	Arthropods	Leaf beetles	Cryptocephalus coryli	Chrysomelidae	Extirpated in Berlin	1906	1906	1901-2000	20th century	terrestrial	2073521
1283	Arthropods	Leaf beetles	Cryptocephalus decemmaculatus	Chrysomelidae	Extirpated in Berlin	1948	1948	1901-2000	20th century	terrestrial	3312307
1284	Arthropods	Leaf beetles	Cryptocephalus hypochaeridis	Chrysomelidae	Extirpated in Berlin	1946	1946	1901-2000	20th century	terrestrial	3213966
1285	Arthropods	Leaf beetles	Cryptocephalus janthinus	Chrysomelidae	Extirpated in Berlin	2008	2008	2001-now	21th century	terrestrial	3431675
1286	Arthropods	Leaf beetles	Cryptocephalus laetus	Chrysomelidae	Extirpated in Berlin	before 1900	NA	1801-1900	19th century	terrestrial	NA
1287	Arthropods	Leaf beetles	Cryptocephalus octopunctatus	Chrysomelidae	Extirpated in Berlin	before 1950	NA	1901-2000	20th century	terrestrial	NA
1288	Arthropods	Leaf beetles	Cryptocephalus pini	Chrysomelidae	Extirpated in Berlin	before 1950	NA	1901-2000	20th century	terrestrial	NA
1289	Arthropods	Leaf beetles	Cryptocephalus quadripustulatus	Chrysomelidae	Extirpated in Berlin	before 1950	NA	1901-2000	20th century	terrestrial	NA
1290	Arthropods	Leaf beetles	Cryptocephalus querceti	Chrysomelidae	Extirpated in Berlin	1885	1885	1801-1900	19th century	terrestrial	1315287
1291	Arthropods	Leaf beetles	Pachybrachis hieroglyphicus	Chrysomelidae	Extirpated in Berlin	1885	1885	1801-1900	19th century	terrestrial	1315287
1292	Arthropods	Leaf beetles	Oomorphus concolor	Chrysomelidae	Extirpated in Berlin	before 1920	NA	1901-2000	20th century	terrestrial	NA
1293	Arthropods	Leaf beetles	Chrysolina cerealis	Chrysomelidae	Extirpated in Berlin	before 1950	NA	1901-2000	20th century	terrestrial	NA
1294	Arthropods	Leaf beetles	Prasocuris glabra	Chrysomelidae	Extirpated in Berlin	1960	1960	1901-2000	20th century	terrestrial	3274016
1295	Arthropods	Leaf beetles	Prasocuris hannoveriana	Chrysomelidae	Extirpated in Berlin	before 1918	NA	1901-2000	20th century	terrestrial	NA
1296	Arthropods	Leaf beetles	Galeruca melanocephala	Chrysomelidae	Extirpated in Berlin	1928	1928	1901-2000	20th century	terrestrial	4272375
1297	Arthropods	Leaf beetles	Chaetocnema confusa	Chrysomelidae	Extirpated in Berlin	1907	1907	1901-2000	20th century	terrestrial	2076437
1298	Arthropods	Leaf beetles	Dibolia schillingi	Chrysomelidae	Extirpated in Berlin	1942	1942	1901-2000	20th century	terrestrial	4478102
1299	Arthropods	Leaf beetles	Longitarsus nigerrimus	Chrysomelidae	Extirpated in Berlin	1958	1958	1901-2000	20th century	terrestrial	3316353
1300	Arthropods	Leaf beetles	Bruchidius cisti	Chrysomelidae	Extirpated in Berlin	before 1950	NA	1901-2000	20th century	terrestrial	NA
1301	Arthropods	Leaf beetles	Bruchus pisorum	Chrysomelidae	Extirpated in Berlin	1949	1949	1901-2000	20th century	terrestrial	3328193
1302	Arthropods	Leaf beetles	Bruchus rufimanus	Chrysomelidae	Extirpated in Berlin	before 1950	NA	1901-2000	20th century	terrestrial	NA
1303	Arthropods	Scarab beetles	Aphodius conspurcatus	Scarabaeidae	Extirpated in Berlin	after 1991, before 2016	NA	2001-now	21th century	terrestrial	NA
1304	Arthropods	Scarab beetles	Aphodius foetidus	Scarabaeidae	Extirpated in Berlin	before 2016	NA	2001-now	21th century	terrestrial	NA
1305	Arthropods	Scarab beetles	Aphodius lividus	Scarabaeidae	Extirpated in Berlin	after 1991, before 2016	NA	2001-now	21th century	terrestrial	NA
1306	Arthropods	Scarab beetles	Aphodius niger	Scarabaeidae	Extirpated in Berlin	after 1991, before 2016	NA	2001-now	21th century	terrestrial	NA
1307	Arthropods	Scarab beetles	Aphodius obliteratus	Scarabaeidae	Extirpated in Berlin	after 1991, before 2016	NA	2001-now	21th century	terrestrial	NA
1308	Arthropods	Scarab beetles	Aphodius paykulli	Scarabaeidae	Extirpated in Berlin	before 2016	NA	2001-now	21th century	terrestrial	NA
1309	Arthropods	Scarab beetles	Aphodius pictus	Scarabaeidae	Extirpated in Berlin	after 1991, before 2016	NA	2001-now	21th century	terrestrial	NA
1310	Arthropods	Scarab beetles	Caccobius schreberi	Scarabaeidae	Extirpated in Berlin	1925	1925	1901-2000	20th century	terrestrial	4082778
1311	Arthropods	Scarab beetles	Copris lunaris	Scarabaeidae	Extirpated in Berlin	1890	1890	1801-1900	19th century	terrestrial	1578794
1312	Arthropods	Scarab beetles	Euheptaulacus sus	Scarabaeidae	Extirpated in Berlin	around 1900	1900	1801-1900	19th century	terrestrial	1888848
1313	Arthropods	Scarab beetles	Euheptaulacus villosus	Scarabaeidae	Extirpated in Berlin	around 1900	1900	1801-1900	19th century	terrestrial	1888848
1314	Arthropods	Scarab beetles	Gnorimus nobilis	Scarabaeidae	Extirpated in Berlin	before 1900	NA	1801-1900	19th century	terrestrial	NA
1315	Arthropods	Scarab beetles	Heptaulacus testudinarius	Scarabaeidae	Extirpated in Berlin	around 1900	1900	1801-1900	19th century	terrestrial	1888848
1316	Arthropods	Scarab beetles	Ochodaeus chrysomeloides	Ochodaeidae	Extirpated in Berlin	1904	1904	1901-2000	20th century	terrestrial	1988742
1317	Arthropods	Scarab beetles	Onthophagus illyricus	Scarabaeidae	Extirpated in Berlin	before 1900	NA	1801-1900	19th century	terrestrial	NA
1318	Arthropods	Scarab beetles	Onthophagus taurus	Scarabaeidae	Extirpated in Berlin	before 1909	NA	1901-2000	20th century	terrestrial	NA
1319	Arthropods	Scarab beetles	Protaetia fieberi	Scarabaeidae	Extirpated in Berlin	around 1900	1900	1801-1900	19th century	terrestrial	1888848
1320	Arthropods	Scarab beetles	Rhysothorax rufus	Scarabaeidae	Extirpated in Berlin	around 1900	1900	1801-1900	19th century	terrestrial	1888848
1321	Arthropods	Scarab beetles	Tropinota hirta	Scarabaeidae	Extirpated in Berlin	1991-2016	NA	2001-now	21th century	terrestrial	NA
1322	Arthropods	Scarab beetles	Trox cadaverinus	Trogidae	Extirpated in Berlin	1910	1910	1901-2000	20th century	terrestrial	2071257
1323	Arthropods	Scarab beetles	Trox hispidus	Trogidae	Extirpated in Berlin	1943	1943	1901-2000	20th century	terrestrial	4430204
1324	Arthropods	Scarab beetles	Trox sabulosus	Trogidae	Extirpated in Berlin	1943	1943	1901-2000	20th century	terrestrial	4430204
1325	Arthropods	Aquatic beetles	Hygrobia hermanni	Hygrobiidae	Extirpated in Berlin	circa 1900	1900	1801-1900	19th century	aquatic	1888848
1326	Arthropods	Aquatic beetles	Brychius elevatus	Haliplidae	Extirpated in Berlin	circa 1900	1900	1801-1900	19th century	aquatic	1888848
1327	Arthropods	Aquatic beetles	Agabus biguttatus	Dytiscidae	Extirpated in Berlin	1996	1996	1901-2000	20th century	aquatic	3218112
1328	Arthropods	Aquatic beetles	Agabus clypealis	Dytiscidae	Extirpated in Berlin	1987	1987	1901-2000	20th century	aquatic	3273630
1329	Arthropods	Aquatic beetles	Agabus guttatus	Dytiscidae	Extirpated in Berlin	1996	1996	1901-2000	20th century	aquatic	3458763
1330	Arthropods	Aquatic beetles	Agabus labiatus	Dytiscidae	Extirpated in Berlin	circa 1900	1900	1801-1900	19th century	aquatic	1888848
1331	Arthropods	Aquatic beetles	Agabus striolatus	Dytiscidae	Extirpated in Berlin	1994	1994	1901-2000	20th century	aquatic	3472009
1332	Arthropods	Aquatic beetles	Dytiscus latissimus	Dytiscidae	Extirpated in Berlin	1949	1949	1901-2000	20th century	aquatic	3328193
1333	Arthropods	Aquatic beetles	Dytiscus semisulcatus	Dytiscidae	Extirpated in Berlin	1926	1926	1901-2000	20th century	aquatic	4125824
1334	Arthropods	Aquatic beetles	Graphoderus bilineatus	Dytiscidae	Extirpated in Berlin	1905	1905	1901-2000	20th century	aquatic	2040148
1335	Arthropods	Aquatic beetles	Graphoderus zonatus	Dytiscidae	Extirpated in Berlin	2001	2001	2001-now	21th century	aquatic	3388434
1336	Arthropods	Aquatic beetles	Hydroporus elongatulus	Dytiscidae	Extirpated in Berlin	1996	1996	1901-2000	20th century	aquatic	3458763
1337	Arthropods	Aquatic beetles	Hydroporus glabriusculus	Dytiscidae	Extirpated in Berlin	1993	1993	1901-2000	20th century	aquatic	3475392
1338	Arthropods	Aquatic beetles	Hydroporus gyllenhalii	Dytiscidae	Extirpated in Berlin	circa 1920	1920	1901-2000	20th century	aquatic	3879409
1339	Arthropods	Aquatic beetles	Hydroporus notatus	Dytiscidae	Extirpated in Berlin	1913	1913	1901-2000	20th century	aquatic	2079156
1340	Arthropods	Aquatic beetles	Hydroporus rufifrons	Dytiscidae	Extirpated in Berlin	1995	1995	1901-2000	20th century	aquatic	3471418
1341	Arthropods	Aquatic beetles	Ilybius aenescens	Dytiscidae	Extirpated in Berlin	1987	1987	1901-2000	20th century	aquatic	3273630
1342	Arthropods	Aquatic beetles	Ilybius similis	Dytiscidae	Extirpated in Berlin	1990	1990	1901-2000	20th century	aquatic	3433695
1343	Arthropods	Aquatic beetles	Rhantus notaticollis	Dytiscidae	Extirpated in Berlin	1913	1913	1901-2000	20th century	aquatic	2079156
1344	Arthropods	Aquatic beetles	Rhantus suturellus	Dytiscidae	Extirpated in Berlin	1995	1995	1901-2000	20th century	aquatic	3471418
1345	Arthropods	Aquatic beetles	Suphrodytes dorsalis	Dytiscidae	Extirpated in Berlin	1986	1986	1901-2000	20th century	aquatic	3115473
1346	Arthropods	Aquatic beetles	Gyrinus distinctus	Gyrinidae	Extirpated in Berlin	1989	1989	1901-2000	20th century	aquatic	3409737
1347	Arthropods	Aquatic beetles	Gyrinus marinus	Gyrinidae	Extirpated in Berlin	1996	1996	1901-2000	20th century	aquatic	3458763
1348	Arthropods	Aquatic beetles	Gyrinus minutus	Gyrinidae	Extirpated in Berlin	1989	1989	1901-2000	20th century	aquatic	3409737
1349	Arthropods	Aquatic beetles	Gyrinus natator	Gyrinidae	Extirpated in Berlin	1959	1959	1901-2000	20th century	aquatic	3290333
1350	Arthropods	Aquatic beetles	Hydrochus megaphallus	Hydrochidae	Extirpated in Berlin	circa 1920	1920	1901-2000	20th century	aquatic	3879409
1351	Arthropods	Aquatic beetles	Helophorus tuberculatus	Helophoridae	Extirpated in Berlin	1889	1889	1801-1900	19th century	aquatic	1526061
1352	Arthropods	Aquatic beetles	Stenelmis canaliculata	Elmidae	Extirpated in Berlin	1900	1900	1801-1900	19th century	aquatic	1888848
1353	Arthropods	Aquatic beetles	Dryops griseus	Dryopidae	Extirpated in Berlin	1973	1973	1901-2000	20th century	aquatic	3136776
1354	Arthropods	Aquatic beetles	Dryops nitidulus	Dryopidae	Extirpated in Berlin	1983	1983	1901-2000	20th century	aquatic	3040035
1355	Arthropods	Aquatic beetles	Dryops similaris	Dryopidae	Extirpated in Berlin	1921	1921	1901-2000	20th century	terrestrial	3914151
1356	Arthropods	Spiders and harvestmen	Dysdera erythrina	Dysderidae	Extirpated in Berlin	1985	1985	1901-2000	20th century	terrestrial	3075670
1357	Arthropods	Spiders and harvestmen	Oonops domesticus	Oonopidae	Extirpated in Berlin	1983	1983	1901-2000	20th century	terrestrial	3040035
1358	Arthropods	Spiders and harvestmen	Eresus kollari	Eresidae	Extirpated in Berlin	1968	1968	1901-2000	20th century	terrestrial	3225354
1359	Arthropods	Spiders and harvestmen	Dipoena coracina	Theridiidae	Extirpated in Berlin	1971	1971	1901-2000	20th century	terrestrial	3172902
1360	Arthropods	Spiders and harvestmen	Theonoe minutissima	Theridiidae	Extirpated in Berlin	1908	1908	1901-2000	20th century	terrestrial	2057274
1361	Arthropods	Spiders and harvestmen	Agyneta subtilis	Linyphiidae	Extirpated in Berlin	1981	1981	1901-2000	20th century	terrestrial	3050974
1362	Arthropods	Spiders and harvestmen	Centromerus capucinus	Linyphiidae	Extirpated in Berlin	1985	1985	1901-2000	20th century	terrestrial	3075670
1363	Arthropods	Spiders and harvestmen	Centromerus sellarius	Linyphiidae	Extirpated in Berlin	1988	1988	1901-2000	20th century	terrestrial	3352848
1364	Arthropods	Spiders and harvestmen	Dismodicus elevatus	Linyphiidae	Extirpated in Berlin	1904	1904	1901-2000	20th century	terrestrial	1988742
1365	Arthropods	Spiders and harvestmen	Glyphesis cottonae	Linyphiidae	Extirpated in Berlin	1904	1904	1901-2000	20th century	terrestrial	1988742
1366	Arthropods	Spiders and harvestmen	Hylyphantes graminicola	Linyphiidae	Extirpated in Berlin	1981	1981	1901-2000	20th century	terrestrial	3050974
1367	Arthropods	Spiders and harvestmen	Hypselistes jacksoni	Linyphiidae	Extirpated in Berlin	1904	1904	1901-2000	20th century	terrestrial	1988742
1368	Arthropods	Spiders and harvestmen	Incestophantes crucifer	Linyphiidae	Extirpated in Berlin	1974	1974	1901-2000	20th century	terrestrial	3118134
1369	Arthropods	Spiders and harvestmen	Leptothrix hardyi	Linyphiidae	Extirpated in Berlin	1989	1989	1901-2000	20th century	terrestrial	3409737
1370	Arthropods	Spiders and harvestmen	Lessertia dentichelis	Linyphiidae	Extirpated in Berlin	1983	1983	1901-2000	20th century	terrestrial	3040035
1371	Arthropods	Spiders and harvestmen	Moebelia berolinensis	Linyphiidae	Extirpated in Berlin	1967	1967	1901-2000	20th century	terrestrial	3245325
1372	Arthropods	Spiders and harvestmen	Neriene emphana	Linyphiidae	Extirpated in Berlin	1985	1985	1901-2000	20th century	terrestrial	3075670
1373	Arthropods	Spiders and harvestmen	Parapelecopsis nemoralis	Linyphiidae	Extirpated in Berlin	1967	1967	1901-2000	20th century	terrestrial	3245325
1374	Arthropods	Spiders and harvestmen	Pelecopsis elongata	Linyphiidae	Extirpated in Berlin	1967	1967	1901-2000	20th century	terrestrial	3245325
1375	Arthropods	Spiders and harvestmen	Porrhomma cambridgei	Linyphiidae	Extirpated in Berlin	1983	1983	1901-2000	20th century	terrestrial	3040035
1376	Arthropods	Spiders and harvestmen	Porrhomma egeria	Linyphiidae	Extirpated in Berlin	1983	1983	1901-2000	20th century	terrestrial	3040035
1377	Arthropods	Spiders and harvestmen	Porrhomma microps	Linyphiidae	Extirpated in Berlin	1984	1984	1901-2000	20th century	terrestrial	3045456
1378	Arthropods	Spiders and harvestmen	Silometopus incurvatus	Linyphiidae	Extirpated in Berlin	1883	1883	1901-2000	20th century	terrestrial	1226378
1379	Arthropods	Spiders and harvestmen	Thyreosthenius biovatus	Linyphiidae	Extirpated in Berlin	1984	1984	1901-2000	20th century	terrestrial	3045456
1380	Arthropods	Spiders and harvestmen	Tmeticus affinis	Linyphiidae	Extirpated in Berlin	1967	1967	1901-2000	20th century	terrestrial	3245325
1381	Arthropods	Spiders and harvestmen	Trichopternoides thorelli	Linyphiidae	Extirpated in Berlin	1978	1978	1901-2000	20th century	terrestrial	3038689
1382	Arthropods	Spiders and harvestmen	Walckenaeria mitrata	Linyphiidae	Extirpated in Berlin	1982	1982	1901-2000	20th century	terrestrial	3042612
1383	Arthropods	Spiders and harvestmen	Walckenaeria nodosa	Linyphiidae	Extirpated in Berlin	1983	1983	1901-2000	20th century	terrestrial	3040035
1384	Arthropods	Spiders and harvestmen	Walckenaeria stylifrons	Linyphiidae	Extirpated in Berlin	1983	1983	1901-2000	20th century	terrestrial	3040035
1385	Arthropods	Spiders and harvestmen	Meta menardi	Tetragnathidae	Extirpated in Berlin	1980	1980	1901-2000	20th century	terrestrial	3048759
1386	Arthropods	Spiders and harvestmen	Araneus angulatus	Araneidae	Extirpated in Berlin	1985	1985	1901-2000	20th century	terrestrial	3075670
1387	Arthropods	Spiders and harvestmen	Araniella proxima	Araneidae	Extirpated in Berlin	1975	1975	1901-2000	20th century	terrestrial	3083011
1388	Arthropods	Spiders and harvestmen	Alopecosa fabrilis	Lycosidae	Extirpated in Berlin	around 1900	1900	1801-1900	19th century	terrestrial	1888848
1389	Arthropods	Spiders and harvestmen	Arctosa cinerea	Lycosidae	Extirpated in Berlin	1981	1981	1901-2000	20th century	terrestrial	3050974
1390	Arthropods	Spiders and harvestmen	Piratula insularis	Lycosidae	Extirpated in Berlin	1908	1908	1901-2000	20th century	terrestrial	2057274
1391	Arthropods	Spiders and harvestmen	Piratula uliginosa	Lycosidae	Extirpated in Berlin	1901	1901	1901-2000	20th century	terrestrial	1893941
1392	Arthropods	Spiders and harvestmen	Oxyopes ramosus	Oxyopidae	Extirpated in Berlin	1901	1901	1901-2000	20th century	terrestrial	1893941
1393	Arthropods	Spiders and harvestmen	Brigittea latens	Dictynidae	Extirpated in Berlin	1983	1983	1901-2000	20th century	terrestrial	3040035
1394	Arthropods	Spiders and harvestmen	Emblyna brevidens	Dictynidae	Extirpated in Berlin	1973	1973	1901-2000	20th century	terrestrial	3136776
1395	Arthropods	Spiders and harvestmen	Amaurobius similis	Amaurobiidae	Extirpated in Berlin	1983	1983	1901-2000	20th century	terrestrial	3040035
1396	Arthropods	Spiders and harvestmen	Agroeca dentigera	Liocranidae	Extirpated in Berlin	1973	1973	1901-2000	20th century	terrestrial	3136776
1397	Arthropods	Spiders and harvestmen	Scotina palliardii	Liocranidae	Extirpated in Berlin	1967	1967	1901-2000	20th century	terrestrial	3245325
1398	Arthropods	Spiders and harvestmen	Clubiona caerulescens	Clubionidae	Extirpated in Berlin	1984	1984	1901-2000	20th century	terrestrial	3045456
1399	Arthropods	Spiders and harvestmen	Clubiona frisia	Clubionidae	Extirpated in Berlin	1983	1983	1901-2000	20th century	terrestrial	3040035
1400	Arthropods	Spiders and harvestmen	Clubiona germanica	Clubionidae	Extirpated in Berlin	1983	1983	1901-2000	20th century	terrestrial	3040035
1401	Arthropods	Spiders and harvestmen	Berlandina cinerea	Gnaphosidae	Extirpated in Berlin	1913	1913	1901-2000	20th century	terrestrial	2079156
1402	Arthropods	Spiders and harvestmen	Micaria dives	Gnaphosidae	Extirpated in Berlin	1934	1934	1901-2000	20th century	terrestrial	4218332
1403	Arthropods	Spiders and harvestmen	Scotophaeus quadripunctatus	Gnaphosidae	Extirpated in Berlin	1989	1989	1901-2000	20th century	terrestrial	3409737
1404	Arthropods	Spiders and harvestmen	Micrommata virescens	Sparassidae	Extirpated in Berlin	1916	1916	1901-2000	20th century	terrestrial	1771491
1405	Arthropods	Spiders and harvestmen	Synema globosum	Thomisidae	Extirpated in Berlin	around 1900	1900	1801-1900	19th century	terrestrial	1888848
1406	Arthropods	Spiders and harvestmen	Xysticus luctuosus	Thomisidae	Extirpated in Berlin	1983	1983	1901-2000	20th century	terrestrial	3040035
1407	Arthropods	Spiders and harvestmen	Xysticus robustus	Thomisidae	Extirpated in Berlin	1981	1981	1901-2000	20th century	terrestrial	3050974
1408	Arthropods	Spiders and harvestmen	Dendryphantes hastatus	Salticidae	Extirpated in Berlin	1903	1903	1901-2000	20th century	terrestrial	1946076
1409	Arthropods	Spiders and harvestmen	Leptorchestes berolinensis	Salticidae	Extirpated in Berlin	before 1846	NA	1801-1900	19th century	terrestrial	NA
1410	Arthropods	Spiders and harvestmen	Marpissa pomatia	Salticidae	Extirpated in Berlin	1983	1983	1901-2000	20th century	terrestrial	3040035
1411	Arthropods	Spiders and harvestmen	Pseudicius encarpatus	Salticidae	Extirpated in Berlin	before 1900	NA	1801-1900	19th century	terrestrial	NA
1412	Arthropods	Spiders and harvestmen	Synageles hilarulus	Salticidae	Extirpated in Berlin	1983	1983	1901-2000	20th century	terrestrial	3040035
1413	Fungi	Slime fungi	Badhamia capsulifera (BULL.) BERK.		Extirpated in Berlin	1984	1984	1901-2000	20th century	terrestrial	3045456
1414	Fungi	Slime fungi	Badhamia lilacina (FR.) ROSTAF		Extirpated in Berlin	1920	1920	1901-2000	20th century	terrestrial	3879409
1415	Fungi	Slime fungi	Badhamia versicolor LISTER		Extirpated in Berlin	1897	1897	1801-1900	19th century	terrestrial	NA
1416	Fungi	Slime fungi	Cribraria elegans BERK.& M.A. CURTIS		Extirpated in Berlin	1916	1916	1901-2000	20th century	terrestrial	NA
1417	Fungi	Slime fungi	Cribraria splendens (SCHRAD.) PERS.		Extirpated in Berlin	1921	1921	1901-2000	20th century	terrestrial	3914151
1418	Fungi	Slime fungi	Diderma cingulatum NANN.-BREMEK.		Extirpated in Berlin	1988	1988	1901-2000	20th century	terrestrial	3352848
1419	Fungi	Slime fungi	Diderma globosum PERS.		Extirpated in Berlin	1971	1971	1901-2000	20th century	terrestrial	3172902
1420	Fungi	Slime fungi	Diderma simplex (J. SCHRÖT.)G. LISTER		Extirpated in Berlin	1908	1908	1901-2000	20th century	terrestrial	NA
1421	Fungi	Slime fungi	Didymium vaccinum (DURIEU & MONT.) BUCHET		Extirpated in Berlin	1914	1914	1901-2000	20th century	terrestrial	NA
1422	Fungi	Slime fungi	Didymium verrucosporum A.L. WELDEN		Extirpated in Berlin	1977	1977	1901-2000	20th century	terrestrial	3044968
1423	Fungi	Slime fungi	Fuligo muscorum ALB.&SCHWEIN.		Extirpated in Berlin	1907	1907	1901-2000	20th century	terrestrial	NA
1424	Fungi	Slime fungi	Lamproderma arcyrioides (SOMMERF.) ROSTAF.		Extirpated in Berlin	1919	1919	1901-2000	20th century	terrestrial	NA
1425	Fungi	Slime fungi	Metatrichia floriformis (SCHWEIN.) NANN.-BREMEK.		Extirpated in Berlin	1907	1907	1901-2000	20th century	terrestrial	NA
1426	Fungi	Slime fungi	Oligonema flavidum (PECK) PECK		Extirpated in Berlin	1917	1917	1901-2000	20th century	terrestrial	NA
1427	Fungi	Slime fungi	Oligonema schweinitzii (BERK.) G.W. MARTIN		Extirpated in Berlin	1920	1920	1901-2000	20th century	terrestrial	3879409
1428	Fungi	Slime fungi	Perichaena liceoides ROSTAF		Extirpated in Berlin	1920	1920	1901-2000	20th century	terrestrial	3879409
1429	Fungi	Slime fungi	Physarum apiculosporum HÄRK.		Extirpated in Berlin	1919	1919	1901-2000	20th century	terrestrial	NA
1430	Fungi	Slime fungi	Physarum citrinum SCHUMACH.		Extirpated in Berlin	1984	1984	1901-2000	20th century	terrestrial	3045456
1431	Fungi	Slime fungi	Physarum notabile T. MACBR.		Extirpated in Berlin	1989	1989	1901-2000	20th century	terrestrial	3409737
1432	Fungi	Slime fungi	Physarum rubiginosum FR.		Extirpated in Berlin	1919	1919	1901-2000	20th century	terrestrial	NA
1433	Fungi	Slime fungi	Trichia lutescens (LISTER) LISTER		Extirpated in Berlin	1907	1907	1901-2000	20th century	terrestrial	NA
